# Supplementary material for: High-Level Systematic Ab Initio Comparison of Carbon- and Silicon-Centered SN2 Reactions
Source: J Phys Chem A. 2021 Oct 28;125(44):9645–57. doi: 10.1021/acs.jpca.1c07574 (PMC8591615; doi:10.1021/acs.jpca.1c07574)
Supplement: Supplementary file 1 — jp1c07574_si_001.xlsx [file jp1c07574_si_001.xlsx]

## Sheet: Title
High-Level Systematic ab Initio Comparison of Carbon- and Silicon-Centered SN2 Reactions
Attila Á. Dékány, Gyula Z. Kovács, and Gábor Czakó*
MTA-SZTE Lendület Computational Reaction Dynamics Research Group, Interdisciplinary Excellence Centre and Department of Physical Chemistry and Materials Science, Institute of Chemistry, University of Szeged, Rerrich Béla tér 1, Szeged H-6720, Hungary
* E-mail: gczako@chem.u-szeged.hu

## Sheet: C identity MIN
Table S1. CCSD(T)-F12b electronic energies of the aug-cc-pVTZ optimized carbon-centered identity minima given in Eh (1 Eh can be converted to 627.51 kcal/mol).
Basis	F/F C-HMIN	F/F C-WMIN	Cl/Cl C-WMIN	Br/Br C-WMIN	I/I C-WMIN	Cl/Cl C-FSMIN	Br/Br C-FSMIN	I/I C-FSMIN
aug-cc-pVTZ(-PP)	-239.414	-239.414	-959.438	-871.375	-629.645	-959.419	-871.362	-629.639
aug-cc-pVQZ(-PP)	-239.436	-239.436	-959.459	-871.39	-629.659	-959.44	-871.377	-629.654

## Sheet: C identity TS
Table S2. CCSD(T)-F12b electronic energies of the aug-cc-pVTZ optimized carbon-centered identity transition states given in Eh (1 Eh can be converted to 627.51 kcal/mol).
Basis	F/F C-DITS	Cl/Cl C-DITS	Br/Br C-DITS	I/I C-DITS	F/F C-FSTS	Cl/Cl C-FSTS	Br/Br C-FSTS	I/I C-FSTS	F/F C-HTS	F/F C-WTS	Cl/Cl C-WTS	Br/Br C-WTS	I/I C-WTS
aug-cc-pVTZ(-PP)	-239.346	-959.333	-871.26	-629.522	-239.319	-959.343	-871.288	-629.564	-239.413	-239.393	-959.416	-871.357	-629.63
aug-cc-pVQZ(-PP)	-239.367	-959.354	-871.274	-629.536	-239.34	-959.364	-871.303	-629.579	-239.435	-239.415	-959.437	-871.372	-629.644

## Sheet: C non-identity MIN
Table S3. CCSD(T)-F12b electronic energies of the aug-cc-pVTZ optimized carbon-centered non-identity minima given in Eh (1 Eh can be converted to 627.51 kcal/mol).
Basis	F/Cl C-HMIN	F/Br C-HMIN	F/I C-HMIN	Cl/I C-HMIN	F/Cl C-XFSMIN	F/Br C-XFSMIN	F/I C-XFSMIN	Cl/Br C-XFSMIN	Cl/I C-XFSMIN	Br/I C-XFSMIN	Cl/Br C-YFSMIN	Cl/I C-YFSMIN	Br/I C-YFSMIN	F/Cl C-WPreMIN	F/Br C-WPreMIN	F/I C-WPreMIN	Cl/Br C-WPreMIN	Cl/I C-WPreMIN	Br/I C-WPreMIN	F/Cl C-WPostMIN	F/Br C-WPostMIN	F/I C-WPostMIN	Cl/Br C-WPostMIN	Cl/I C-WPostMIN	Br/I C-WPostMIN
aug-cc-pVTZ(-PP)	-599.408	-555.372	-434.505	-794.531	-599.385	-555.36	-434.51	-915.388	-794.528	-750.501	-915.394	-794.535	-750.502	-599.448	-555.421	-434.561	-915.411	-794.551	-750.514	-599.406	-555.37	-434.501	-915.401	-794.532	-750.506
aug-cc-pVQZ(-PP)	-599.429	-555.39	-434.522	-794.548	-599.406	-555.378	-434.527	-915.406	-794.546	-750.516	-915.412	-794.553	-750.517	-599.469	-555.44	-434.58	-915.43	-794.569	-750.529	-599.427	-555.388	-434.519	-915.419	-794.549	-750.52

## Sheet: C non-identity TS
Table S4. CCSD(T)-F12b electronic energies of the aug-cc-pVTZ optimized carbon-centered non-identity transition states given in Eh (1 Eh can be converted to 627.51 kcal/mol).
Basis	F/Cl C-XDITS	F/Br C-XDITS	F/I C-XDITS	Cl/Br C-XDITS	Cl/I C-XDITS	Br/I C-XDITS	F/Cl C-YDITS	F/Br C-YDITS	F/I C-YDITS	Cl/Br C-YDITS	Cl/I C-YDITS	Br/I C-YDITS	F/Cl C-FSTS-I	F/Br C-FSTS-I	F/I C-FSTS-I	Cl/Br C-FSTS-II	Cl/I C-FSTS-II	Br/I C-FSTS-II	F/Cl C-HTS	F/Br C-HTS	F/I C-HTS	F/Cl C-WTS	F/Br C-WTS	F/I C-WTS	Cl/Br C-WTS	Cl/I C-WTS	Br/I C-WTS
aug-cc-pVTZ(-PP)	-599.355	-555.322	-434.46	-915.301	-794.439	-750.397	-599.327	-555.285	-434.41	-915.291	-794.417	-750.385	-599.331	-555.303	-434.442	-915.316	-794.454	-750.426	-599.405	-555.369	-434.5	-599.4	-555.368	-434.501	-915.387	-794.522	-750.493
aug-cc-pVQZ(-PP)	-599.376	-555.339	-434.477	-915.319	-794.456	-750.411	-599.348	-555.302	-434.427	-915.309	-794.434	-750.399	-599.352	-555.321	-434.46	-915.333	-794.471	-750.441	-599.426	-555.387	-434.518	-599.421	-555.386	-434.519	-915.405	-794.539	-750.508

## Sheet: Si identity MIN
Table S5. CCSD(T)-F12b electronic energies of the aug-cc-pVTZ optimized silicon-centered identity minima given in Eh (1 Eh can be converted to 627.51 kcal/mol).
Basis	F/F Si-FSMIN	Cl/Cl Si-FSMIN	Br/Br Si-FSMIN	I/I Si-FSMIN	F/F Si-WMIN	Cl/Cl Si-WMIN	Br/Br Si-WMIN	I/I Si-WMIN
aug-cc-pVTZ(-PP)	-490.56	-1210.5	-1122.43	-880.692	-490.569	-1210.53	-1122.45	-880.71
aug-cc-pVQZ(-PP)	-490.582	-1210.52	-1122.45	-880.707	-490.591	-1210.55	-1122.47	-880.726

## Sheet: Si identity TS
Table S6. CCSD(T)-F12b electronic energies of the aug-cc-pVTZ optimized silicon-centered identity transition states given in Eh (1 Eh can be converted to 627.51 kcal/mol).
Basis	F/F Si-DITS	Cl/Cl Si-DITS	Br/Br Si-DITS	I/I Si-DITS	F/F Si-FSTS	Cl/Cl Si-FSTS	Br/Br Si-FSTS	I/I Si-FSTS
aug-cc-pVTZ(-PP)	-490.438	-1210.4	-1122.34	-880.602	-490.556	-1210.5	-1122.42	-880.676
aug-cc-pVQZ(-PP)	-490.46	-1210.43	-1122.35	-880.617	-490.578	-1210.52	-1122.44	-880.691

## Sheet: Si non-identity MIN
Table S7. CCSD(T)-F12b electronic energies of the aug-cc-pVTZ optimized silicon-centered non-identity minima in Eh (1 Eh can be converted to 627.51 kcal/mol).
Basis	F/Cl Si-FSPreMIN	F/Br Si-FSPreMIN	Cl/Br Si-FSPreMIN	Cl/I Si-FSPreMIN	Br/I Si-FSPreMIN	F/Cl Si-FSPostMIN	F/Br Si-FSPostMIN	F/I Si-FSPostMIN	Cl/Br Si-FSPostMIN	Cl/I Si-FSPostMIN	Br/I Si-FSPostMIN	F/Cl Si-WMIN	F/Br Si-WMIN	F/I Si-WMIN	Cl/Br Si-WMIN	Cl/I Si-WMIN	Br/I Si-WMIN
aug-cc-pVTZ(-PP)	-850.529	-806.492	-1166.46	-1045.59	-1001.55	-850.538	-806.507	-685.645	-1166.47	-1045.61	-1001.57	-850.552	-806.52	-685.655	-1166.49	-1045.62	-1001.58
aug-cc-pVQZ(-PP)	-850.551	-806.511	-1166.48	-1045.61	-1001.57	-850.56	-806.526	-685.664	-1166.49	-1045.63	-1001.58	-850.574	-806.539	-685.674	-1166.51	-1045.64	-1001.6

## Sheet: Si non-identity TS
Table S8. CCSD(T)-F12b electronic energies of the aug-cc-pVTZ optimized silicon-centered non-identity transition states given in Eh (1 Eh can be converted to 627.51 kcal/mol).
Basis	F/Cl Si-XDITS	F/Br Si-XDITS	F/I Si-XDITS	Cl/Br Si-XDITS	Cl/I Si-XDITS	Br/I Si-XDITS	F/Cl Si-YDITS	F/Br Si-YDITS	F/I Si-YDITS	Cl/Br Si-YDITS	Cl/I Si-YDITS	Br/I Si-YDITS	F/Cl Si-FSTS	Cl/Br Si-FSTS	Cl/I Si-FSTS	Br/I Si-FSTS
aug-cc-pVTZ(-PP)	-850.427	-806.399	-685.536	-1166.37	-1045.51	-1001.47	-850.419	-806.383	-685.515	-1166.37	-1045.5	-1001.47	-850.529	-1166.46	-1045.59	-1001.55
aug-cc-pVQZ(-PP)	-850.449	-806.417	-685.555	-1166.39	-1045.53	-1001.49	-850.441	-806.401	-685.533	-1166.38	-1045.51	-1001.48	-850.55	-1166.48	-1045.6	-1001.56
