# Supplementary material for: High-Level Systematic Ab Initio Comparison of Carbon- and Silicon-Centered SN2 Reactions
Source: J Phys Chem A. 2021 Oct 28;125(44):9645–57. doi: 10.1021/acs.jpca.1c07574 (PMC8591615; doi:10.1021/acs.jpca.1c07574)
Supplement: Supplementary file 2 — jp1c07574_si_002.xlsx [file jp1c07574_si_002.xlsx]

## Sheet: Title
High-Level Systematic ab Initio Comparison of Carbon- and Silicon-Centered SN2 Reactions
Attila Á. Dékány, Gyula Z. Kovács, and Gábor Czakó*
MTA-SZTE Lendület Computational Reaction Dynamics Research Group, Interdisciplinary Excellence Centre and Department of Physical Chemistry and Materials Science, Institute of Chemistry, University of Szeged, Rerrich Béla tér 1, Szeged H-6720, Hungary
* E-mail: gczako@chem.u-szeged.hu

## Sheet: C identity MIN
Table S9. Harmonic vibrational wavenumbers of the carbon-centered identity minima obtained at the CCSD(T)-F12b/aug-cc-pVTZ level of theory in cm-1.
F/F C-HMIN	F/F C-WMIN	Cl/Cl C-WMIN	Br/Br C-WMIN	I/I C-WMIN	Cl/Cl C-FSMIN	Br/Br C-FSMIN	I/I C-FSMIN
101.16	120.4	70.84	63.47	51.17	67.02	64.68	61.34
230.6	120.73	72.02	65.67	54.7	68.07	73.88	75.87
251.76	181.52	108.61	71.18	55.25	70.67	73.91	76.26
975.73	915.48	655.07	544.69	483.65	753.92	606.97	513.99
1176.69	1128.44	995.21	936.48	874.72	1025.17	940.93	850.86
1210.16	1128.51	995.39	936.68	874.86	1025.53	941.03	850.99
1488.7	1388.3	1332.17	1286.46	1243.88	1377.74	1312.79	1248.29
1519.32	1482.92	1475.19	1467.14	1460.16	1497.25	1486.81	1477.1
1550.6	1483.42	1475.24	1467.15	1460.21	1498.02	1487.15	1477.35
2826.04	3112.58	3119.09	3120.15	3113.66	3050.52	3058.53	3058.88
3056.45	3220.81	3234.69	3244.5	3239.79	3138.27	3156.12	3161.27
3092.78	3220.81	3234.71	3244.53	3239.89	3138.34	3156.15	3161.27

## Sheet: C identity TS
Table S10. Harmonic vibrational wavenumbers of the carbon-centered identity transition states obtained at the CCSD(T)-F12b/aug-cc-pVTZ level of theory in cm-1.
F/F C-DITS	Cl/Cl C-DITS	Br/Br C-DITS	I/I C-DITS	F/F C-FSTS	Cl/Cl C-FSTS	Br/Br C-FSTS	I/I C-FSTS	F/F C-HTS	F/F C-WTS	Cl/Cl C-WTS	Br/Br C-WTS	I/I C-WTS
945.16i	281.78i	303.57i	295.86i	736.66i	660.36i	599.34i	574.51i	106.04i	581.13i	481.57i	421.62i	389.04i
97.93	132.38	88.02	66.55	222.42	136.67	84.88	58.63	148.03	343.09	207.73	142.71	104.7
301.09	199.9	151.92	115.72	331.01	139.61	113.15	99.76	186.73	343.29	207.74	173.35	141.16
367.84	201.64	194.65	168.21	586.13	369.12	314.33	259.82	957.1	374.21	227.09	173.41	142.12
943.51	482.62	410.9	377.47	983.33	725.87	671.23	606.92	1088.51	1101.44	943.65	903.68	868.32
1029.71	510.57	463.54	392.01	1111.64	776.78	690.81	607.28	1180.85	1102.46	943.83	903.77	868.35
1101.75	1040.05	1012.48	955.87	1326.13	1075.56	1018.52	952.25	1423.25	1239.26	1054.41	986.57	903.78
1109.13	1077.78	1015.78	965.23	1436.76	1418.58	1416	1413.99	1488.98	1402.81	1411.87	1411.8	1410.61
1403.93	1379.98	1364.27	1358.37	1541.17	1474.29	1465.79	1459.01	1508.25	1402.84	1411.9	1411.91	1411.26
2343.61	2581.39	2239.98	1939.4	2970.06	3138.25	3140.55	3140.49	3057.5	3162.68	3195.52	3190.42	3183.39
3150.51	2897.16	2896.26	2895.98	2990.14	3278.65	3291.37	3299.77	3153.93	3354.76	3393.13	3387.72	3379.15
3310.54	2971.17	2971.63	2970.16	3196.77	3300.36	3301.04	3300.71	3178.27	3354.83	3393.24	3387.92	3380.5

## Sheet: C non-identity MIN
Table S11. Harmonic vibrational wavenumbers of the carbon-centered non-identity minima obtained at the CCSD(T)-F12b/aug-cc-pVTZ level of theory in cm-1.
F/Cl C-HMIN	F/Br C-HMIN	F/I C-HMIN	Cl/I C-HMIN	F/Cl C-XFSMIN	F/Br C-XFSMIN	F/I C-XFSMIN	Cl/Br C-XFSMIN	Cl/I C-XFSMIN	Br/I C-XFSMIN	Cl/Br C-YFSMIN	Cl/I C-YFSMIN	Br/I C-YFSMIN	F/Cl C-WPreMIN	F/Br C-WPreMIN	F/I C-WPreMIN	Cl/Br C-WPreMIN	Cl/I C-WPreMIN	Br/I C-WPreMIN	F/Cl C-WPostMIN	F/Br C-WPostMIN	F/I C-WPostMIN	Cl/Br C-WPostMIN	Cl/I C-WPostMIN	Br/I C-WPostMIN
93.47	81.43	73.03	22.14	131.54	143.57	146.33	83.6	94.76	82.36	46.16	34.33	48.47	91.67	82.55	73.82	66.51	61.2	57.22	97.09	114.75	122.02	69.06	62.93	59.67
268.37	276.96	288.68	118.19	134.19	144.01	146.72	84.49	100.97	84.64	56.28	47.13	64.16	93.97	90.06	81.09	67.99	61.31	58.22	98.89	115.23	122.33	70.61	65.03	61.25
283.28	291.99	308.31	123.9	157.63	213.9	274.04	95.39	124.01	85.2	58.58	49.51	64.21	113.45	92.4	83.04	82.19	67.88	58.78	179.7	171.51	155.81	100.7	97.39	67.18
670.7	561.09	502.21	515.41	721.25	562.37	476.81	604.23	508.41	510.34	755.4	757.16	611.11	977.43	987.13	998.96	664.71	676.56	555.45	572.26	420.52	299.1	534.12	463.68	472.44
1039.13	989.94	939.9	878.32	1004.59	899.46	794.48	936.24	845.31	843.23	1025.96	1029	946.77	1158.32	1163.96	1171.32	1000.66	1007.31	942.64	963.65	905.46	849.38	931.15	864.68	868.67
1060.66	1000.27	945.4	909.26	1005.26	899.53	794.79	936.49	845.86	843.44	1026.12	1029.23	946.82	1158.65	1164.07	1171.51	1000.8	1007.34	942.77	964.38	905.98	849.8	931.29	865.03	868.97
1419.68	1381	1347.31	1285.55	1360.51	1278.82	1207.24	1309.67	1239.84	1242.88	1379.17	1381.63	1317.28	1437.56	1445.62	1454.63	1340.74	1350.15	1296.24	1270.81	1201.05	1130.09	1276.6	1224.58	1233.56
1484.74	1471.93	1462.22	1460.7	1493.58	1482.78	1472.62	1486.42	1488.64	1476.7	1496.19	1496.58	1487.26	1493.85	1495.84	1497.96	1477.63	1480.21	1469.87	1458.9	1446.11	1432.81	1464.33	1454.6	1457.16
1536.93	1529.45	1521.34	1480	1494.14	1483.05	1472.97	1486.69	1488.92	1476.93	1496.54	1496.86	1487.5	1494.24	1495.89	1497.99	1477.64	1480.24	1469.89	1459.17	1446.12	1432.83	1464.5	1454.64	1457.19
2617.26	2536.33	2400.17	3041.41	3028.95	3030.94	3024.6	3054.61	3048.81	3054.14	3053.29	3057.53	3062.22	3089.22	3083.13	3077.13	3113.3	3107.21	3114.05	3144.53	3155.32	3158.61	3126.49	3125.62	3120.38
3087.95	3096.35	3094.92	3170.21	3109.33	3120.23	3116.41	3150.67	3146.17	3154.54	3143.17	3148.98	3161.77	3194.34	3187.64	3180.86	3228.21	3221.25	3237.41	3266.9	3292.46	3305.38	3251.77	3253.75	3247.56
3144.92	3159.09	3160.44	3204.76	3109.7	3120.28	3116.42	3150.67	3147.97	3154.57	3143.22	3149.12	3161.85	3194.41	3187.67	3180.89	3228.24	3221.34	3237.47	3266.95	3292.56	3305.53	3251.88	3253.81	3247.61

## Sheet: C non-identity TS
Table S12. Harmonic vibrational wavenumbers of the carbon-centered non-identity transition states obtained at the CCSD(T)-F12b/aug-cc-pVTZ level of theory in cm-1.
F/Cl C-XDITS	F/Br C-XDITS	F/I C-XDITS	Cl/Br C-XDITS	Cl/I C-XDITS	Br/I C-XDITS	F/Cl C-YDITS	F/Br C-YDITS	F/I C-YDITS	Cl/Br C-YDITS	Cl/I C-YDITS	Br/I C-YDITS	F/Cl C-FSTS-I	F/Br C-FSTS-I	F/I C-FSTS-I	Cl/Br C-FSTS-II	Cl/I C-FSTS-II	Br/I C-FSTS-II	F/Cl C-HTS	F/Br C-HTS	F/I C-HTS	F/Cl C-WTS	F/Br C-WTS	F/I C-WTS	Cl/Br C-WTS	Cl/I C-WTS	Br/I C-WTS
781.92i	816.24i	767.06i	224.77i	611.52i	223.76i	388.4i	509.67i	599.35i	366.54i	443.37i	378.13i	656.85i	616.24i	589.9i	630.66i	613.8i	582.53i	104.15i	109.36i	113.19i	467.76i	360.38i	231.09i	447.74i	422.23i	402.63i
91.33	79.57	78.55	111.7	67.79	77.33	161.17	143.41	134.66	111.77	103.07	77.47	15.76i	60.78	72.23	110.28	96.03	71.86	121.72	124.22	116.91	246.13	208	165.69	185.34	165.42	123.4
297.17	293.37	284.78	185.26	335.02	142.36	215.06	203.03	181.35	168.16	143.55	129.66	219.89	183.37	164.49	118.53	110.74	122.95	185.9	177.94	173.95	246.71	208.46	166.46	189.32	171.16	157.25
361.5	364.16	354.11	190.4	414.13	161.92	248.96	210.34	193.73	198.84	193.33	188.8	476.78	440.73	400.16	340.34	307.59	284.87	629.97	517.37	444.3	293.3	248.02	226.11	189.34	171.32	157.36
699.53	598.94	555.32	412.47	537.06	376.54	542.22	512.3	461.76	479.01	441.24	408.83	887.25	855.54	828.1	695.25	658.72	639.14	907.15	831.62	762.3	987.99	935.74	871.22	920.87	892.43	880.2
950.32	901.44	844.68	485.86	796.3	427.31	743.62	729.51	713.46	485.96	474.77	421.79	923.22	878.37	841.69	734.54	700.77	657.32	1012.59	952.14	885.27	988.18	935.97	871.51	920.97	892.54	880.28
1021.41	1013.85	982.28	1012.23	847.52	956.25	1114.6	1115.62	1114.87	1039.47	1037.59	1011.49	1215.1	1182.96	1148.6	1047.02	1012.79	985.17	1299.5	1247.18	1189.77	1142.99	1110.52	1082.75	1019.85	978.41	945.19
1026.97	1020.11	983.69	1016.49	931.73	968.03	1207.23	1206.42	1203.37	1077.64	1076.67	1013.34	1428.36	1424.73	1422.75	1416.51	1415.12	1415.95	1464.73	1453.76	1443.54	1412.85	1417.74	1421.3	1411.99	1411.87	1411.17
1356.12	1320.47	1300.86	1365.38	1300.57	1359.5	1409.45	1407.56	1404.97	1378.77	1377.79	1363	1497.82	1488.98	1482.62	1469.09	1464.68	1463.29	1478.25	1467.36	1453.59	1413.12	1417.77	1421.63	1412.09	1412.02	1411.41
2685.77	2706.2	2827.56	2603.21	1454.37	2266.55	2517.25	2191.75	1899.15	2223.57	1906.75	1916.85	3080.24	3087	3091	3139.27	3139.31	3141.17	3108.05	3109.11	3112.63	3186.27	3182.62	3173.17	3192.97	3188.29	3185.96
3152.64	3159.75	3150.88	2893.66	3083.62	2894.51	2833.45	2837.85	2839.99	2899.38	2900.49	2897.48	3177.35	3190.15	3197.74	3285.12	3289.4	3295.57	3222.32	3233.51	3239.6	3372.4	3361.59	3340.42	3390.07	3383.88	3382.46
3304.06	3320.8	3308.02	2968.8	3220.9	2968.25	2901.74	2906.4	2907.85	2973.53	2974.52	2972.94	3239.83	3250	3254.17	3300.84	3301	3301.39	3225.83	3237.43	3245.55	3372.53	3361.68	3340.47	3390.26	3384.2	3382.81

## Sheet: Si identity MIN
Table S13. Harmonic vibrational wavenumbers of the silicon-centered identity minima obtained at the CCSD(T)-F12b/aug-cc-pVTZ level of theory in cm-1.
F/F Si-FSMIN	Cl/Cl Si-FSMIN	Br/Br Si-FSMIN	I/I Si-FSMIN	F/F Si-WMIN	Cl/Cl Si-WMIN	Br/Br Si-WMIN	I/I Si-WMIN
338.2	133.03	45.49	23.83	285	178.28	140.94	104.62
361.81	190.5	108.26	94.12	285.72	178.32	141.09	114.74
590.11	393.59	347	254.79	480.8	239.52	146.32	114.94
655.04	459.99	407.32	352.23	652.9	276.64	209.88	148.68
779.2	656.08	596.01	569.72	861.36	852.3	843.92	780
801.06	662.45	601.74	573.35	861.38	852.34	844.04	780.23
969.86	892.59	875.28	880.08	1046.66	903.46	854	814.26
1133.84	1042.21	944.36	908.75	1047.25	903.55	854.07	855.05
1172.66	1115.9	1015.31	975.67	1130.5	969.64	899.22	855.89
1755.41	1974.19	2124.36	2178.65	2090.94	2238.97	2258.06	2275.8
2041.77	2203.03	2294.72	2302.88	2090.99	2274.68	2300.43	2324.38
2055.88	2230.49	2322.69	2328.98	2101.18	2274.84	2300.56	2325.42

## Sheet: Si identity TS
Table S14. Harmonic vibrational wavenumbers of the silicon-centered identity transition states obtained at the CCSD(T)-F12b/aug-cc-pVTZ level of theory in cm-1.
F/F Si-DITS	Cl/Cl Si-DITS	Br/Br Si-DITS	I/I Si-DITS	F/F Si-FSTS	Cl/Cl Si-FSTS	Br/Br Si-FSTS	I/I Si-FSTS
1009.43i	1118.83i	1004.88i	923.42i	284.72i	287.16i	263.55i	263.93i
64.65	57	37.9	31.26	424.56	221.73	132.82	90.65
140.57	248.26	199.71	176.62	598.25	283.8	222.26	185.59
155.58	291.1	285.92	280.89	713.84	396.17	312.16	256.54
613.64	499.08	395.97	342.87	793.25	686.03	644.28	589.5
746.15	581.88	557.62	526.73	908.84	857.74	809.53	748.74
766.99	697.06	658.51	613.93	968.39	920.98	908.83	892.13
782.39	730.17	723.17	673.98	993.78	962.15	946.74	919.97
865.36	796.14	843.3	843.08	1229.69	1189.73	1159.4	1126.37
2283.08	874.87	870.69	868.3	1805.15	1983.26	2035.85	2082.28
2328.15	2270.86	2254.01	2233.97	1943.35	2075.31	2111.64	2143.25
3028.12	2315.71	2299.04	2276.92	2118.52	2203.13	2221.73	2235.64

## Sheet: Si non-identity MIN
Table S15. Harmonic vibrational wavenumbers of the silicon-centered non-identity minima obtained at the CCSD(T)-F12b/aug-cc-pVTZ level of theory in cm-1.
F/Cl Si-FSPreMIN	F/Br Si-FSPreMIN	Cl/Br Si-FSPreMIN	Cl/I Si-FSPreMIN	Br/I Si-FSPreMIN	F/Cl Si-FSPostMIN	F/Br Si-FSPostMIN	F/I Si-FSPostMIN	Cl/Br Si-FSPostMIN	Cl/I Si-FSPostMIN	Br/I Si-FSPostMIN	F/Cl Si-WMIN	F/Br Si-WMIN	F/I Si-WMIN	Cl/Br Si-WMIN	Cl/I Si-WMIN	Br/I Si-WMIN
224.38	86.62i	135.64	134.12	44.1	141.95	65.86	44.01	52.84	33.06	25.08	181.93	110.46	83.64	144.35	83.04	85.32
281.12	175.89	176.82	158.75	96.41	247.24	168.97	123.04	122.57	105.15	101.96	226.51	195.13	159.12	157.23	131.27	122.72
312.56	255.46	350.27	297.77	342.65	381.51	328.85	244.63	337.86	264.76	268.81	226.53	195.4	159.12	157.52	131.73	122.74
662.51	694.95	352.76	303.95	359.11	694.69	698.63	711.19	523.62	534.71	415.55	664.69	709.77	760.24	306.41	381.36	245.35
709.55	738.82	638.73	639.84	558.79	713.28	699.65	711.26	630.98	651.07	617.05	875.45	874.4	807.26	853.53	783.13	786.84
780.2	779.53	660.21	660.91	567.33	828.35	858.18	869.79	636.51	652.81	621.55	875.5	875.3	807.93	854.56	783.35	786.89
937.95	910.99	883.52	869.54	861.83	921.58	913.33	921.48	885.03	902.95	894.37	938.83	897.75	923.1	866.14	870.41	846.05
1129.25	1103.35	1047.25	1053.49	928.22	1054.73	1007.76	999.09	961.1	953.9	931.94	939.5	898.47	924.18	866.55	890.09	870.58
1166.86	1147.79	1122.2	1126.15	1016.6	1099.42	1032.81	1000.58	1015.53	988.89	983.76	1012.14	956.41	924.39	926.73	890.17	870.63
1884.64	1973.44	1973.79	1979.27	2118.8	1954.69	2086.12	2153.7	2125.41	2178.95	2185.95	2215.44	2254.32	2281.46	2254.33	2285.48	2279.09
2071.03	2082.53	2187.95	2176.35	2288.25	2206.67	2283.2	2302.57	2298.51	2309.15	2311.53	2231.28	2271.42	2296.17	2291.96	2318.3	2320.6
2083.4	2116.88	2214.87	2200.44	2319.41	2224.64	2300.58	2317.01	2323.54	2329.12	2333.48	2231.39	2271.49	2296.4	2292.45	2318.47	2320.67

## Sheet: Si non-identity TS
Table S16. Harmonic vibrational wavenumbers of the silicon-centered non-identity transition states obtained at the CCSD(T)-F12b/aug-cc-pVTZ level of theory in cm-1.
F/Cl Si-XDITS	F/Br Si-XDITS	F/I Si-XDITS	Cl/Br Si-XDITS	Cl/I Si-XDITS	Br/I Si-XDITS	F/Cl Si-YDITS	F/Br Si-YDITS	F/I Si-YDITS	Cl/Br Si-YDITS	Cl/I Si-YDITS	Br/I Si-YDITS	F/Cl Si-FSTS	Cl/Br Si-FSTS	Cl/I Si-FSTS	Br/I Si-FSTS
1063.84i	941.86i	855.27i	988.94i	889.24i	906.55i	967.58i	969.47i	950.68i	1133.8i	1143.8i	1023.14i	224.68i	262.39i	229.38i	240.79i
65.42	47.84	158.38i	44.26	34.93	28.79	45.9	37.3	36.05	50	46.72	38.28	288.41	174.3	144.4	109.82
212.58	162.57	32.65	194.85	166.83	172.19	158.95	159.89	160.85	253.3	255.63	203.61	313.53	240.96	191.8	202.61
264.55	212.34	131.13	280.93	261.54	275.75	165.07	166.18	165.65	292.53	282.08	287.87	696.92	368.16	356.44	289.93
589.13	468.92	334.34	500.33	480.99	395.34	484.61	384.06	336.48	395.98	345.64	344.02	743.4	668.08	650.92	624.61
694.32	679.71	683.72	566.94	499.67	516.73	557.21	530.73	506	556.13	524.16	536.96	840.48	826.57	770.87	777.29
741.33	730.49	694.78	649.05	630.23	611.31	743.34	739.06	731.02	672.21	619.65	682.41	928.57	899.97	868.8	883.45
770.89	788.95	803.39	734.88	701.58	689.68	769.73	761.14	745.35	747.87	765.15	704.73	1050.56	978.95	1011.6	963.8
821.28	867.88	907.32	844.41	857.08	863.37	843.31	834.69	830.05	792.29	789.25	819.44	1193.59	1172.56	1145.66	1141.58
919.76	939.97	977.81	887.33	898.02	880.44	2278.27	2273.01	2265.49	860.72	843.61	856.03	1930.36	2010.54	2034.93	2060.47
2268.19	2255.32	2243.15	2258.21	2245.77	2241.77	2322.88	2319.2	2310.06	2267.32	2260.68	2247.04	2033.49	2096.82	2123.57	2132.43
2312.03	2295.55	2280.32	2301.79	2286.49	2284.71	3099.06	3131.62	3184.96	2313.4	2305.19	2291.7	2144.69	2209.01	2203.26	2226.64
