# Supplementary material for: High-Level Systematic Ab Initio Comparison of Carbon- and Silicon-Centered SN2 Reactions
Source: J Phys Chem A. 2021 Oct 28;125(44):9645–57. doi: 10.1021/acs.jpca.1c07574 (PMC8591615; doi:10.1021/acs.jpca.1c07574)
Supplement: Supplementary file 3 — jp1c07574_si_003.xlsx [file jp1c07574_si_003.xlsx]

## Sheet: Title
High-Level Systematic ab Initio Comparison of Carbon- and Silicon-Centered SN2 Reactions
Attila Á. Dékány, Gyula Z. Kovács, and Gábor Czakó*
MTA-SZTE Lendület Computational Reaction Dynamics Research Group, Interdisciplinary Excellence Centre and Department of Physical Chemistry and Materials Science, Institute of Chemistry, University of Szeged, Rerrich Béla tér 1, Szeged H-6720, Hungary
* E-mail: gczako@chem.u-szeged.hu

## Sheet: SN2
Table S17. CCSD(T)-F12b electronic energies of the aug-cc-pVTZ optimized products of the SN2 channels of the X- + AH3Y →P + Q reactions (A = C, Si; X, Y = F, Cl, Br, I) given in Eh (1 Eh can be converted to 627.51 kcal/mol).
	PC				PSi				Q
Basis	CH3F	CH3Cl	CH3Br	CH3I	SiH3F	SiH3Cl	SiH3Br	SiH3I	F-	Cl-	Br-	I-
aug-cc-pVTZ(-PP)	-139.612	-499.601	-455.563	-334.694	-390.699	-750.663	-706.62	-585.744	-99.7797	-459.82	-415.795	-294.937
aug-cc-pVQZ(-PP)	-139.624	-499.612	-455.572	-334.702	-390.712	-750.675	-706.63	-585.753	-99.7894	-459.829	-415.802	-294.943

## Sheet: proton abstraction
Table S18. CCSD(T)-F12b electronic energies of the aug-cc-pVTZ optimized products of the proton abstraction channels of the X- + AH3Y →P + Q reactions (A = C, Si; X, Y = F, Cl, Br, I) given in Eh (1 Eh can be converted to 627.51 kcal/mol).
	PC				PSi				Q
Basis	CH2F-	CH2Cl-	CH2Br-	CH2I-	SiH2F-	SiH2Cl-	SiH2Br-	SiH2I-	HF	HCl	HBr	HI
aug-cc-pVTZ(-PP)	-138.945	-498.954	-454.924	-334.063	-390.093	-750.075	-706.04	-585.173	-100.38	-460.357	-416.316	-295.442
aug-cc-pVQZ(-PP)	-138.957	-498.966	-454.933	-334.072	-390.105	-750.088	-706.05	-585.182	-100.389	-460.366	-416.321	-295.448

## Sheet: hydride substitution
Table S19. CCSD(T)-F12b electronic energies of the aug-cc-pVTZ optimized products of the hydride substitution channels of the X- + AH3Y →P + Q reactions (A = C, Si; X, Y = F, Cl, Br, I) given in Eh (1 Eh can be converted to 627.51 kcal/mol).
	PC										PSi										Q
Basis	CH2F2	CH2Cl2	CH2Br2	CH2I2	CH2FCl	CH2FBr	CH2FI	CH2ClBr	CH2ClI	CH2BrI	SiH2F2	SiH2Cl2	SiH2Br2	SiH2I2	SiH2FCl	SiH2FBr	SiH2FI	SiH2ClBr	SiH2ClI	SiH2BrI	H-
aug-cc-pVTZ(-PP)	-238.792	-958.749	-870.672	-628.932	-598.767	-554.727	-433.854	-914.71	-793.84	-749.802	-489.958	-1209.88	-1121.79	-880.036	-849.916	-805.872	-684.993	-1165.83	-1044.96	-1000.91	-0.527068
aug-cc-pVQZ(-PP)	-238.813	-958.769	-870.685	-628.945	-598.787	-554.744	-433.871	-914.727	-793.856	-749.815	-489.979	-1209.9	-1121.81	-880.05	-849.937	-805.89	-685.011	-1165.85	-1044.97	-1000.93	-0.527287

## Sheet: XHY- complex formation
Table S20. CCSD(T)-F12b electronic energies of the aug-cc-pVTZ optimized products of the XHY- complex formation channels of the X- + AH3Y →P + Q reactions (A = C, Si; X, Y = F, Cl, Br, I) given in Eh (1 Eh can be converted to 627.51 kcal/mol).
	PC	PSi	Q
Basis	CH2	SiH2	FHF-	ClHCl-	BrHBr-	IHI-	FHCl-	FHBr-	FHI-	ClHBr-	ClHI-	BrHI-
aug-cc-pVTZ(-PP)	-39.073	-290.18	-200.231	-920.214	-832.144	-590.405	-560.238	-516.208	-395.344	-876.183	-755.318	-711.277
aug-cc-pVQZ(-PP)	-39.0758	-290.183	-200.25	-920.232	-832.156	-590.417	-560.256	-516.223	-395.359	-876.197	-755.332	-711.289

## Sheet: XY formation
Table S21. CCSD(T)-F12b electronic energies of the aug-cc-pVTZ optimized products of the XY formation channels of the X- + AH3Y →P + Q reactions (A = C, Si; X, Y = F, Cl, Br, I) given in Eh (1 Eh can be converted to 627.51 kcal/mol).
	PC	PSi	Q
Basis	CH3-	SiH3-	F2	Cl2	Br2	I2	FCl	FBr	FI	ClBr	ClI	BrI
aug-cc-pVTZ(-PP)	-39.774	-290.847	-199.372	-919.468	-831.418	-589.705	-559.441	-515.424	-394.583	-875.443	-754.591	-710.564
aug-cc-pVQZ(-PP)	-39.7776	-290.85	-199.389	-919.484	-831.429	-589.716	-559.458	-515.438	-394.597	-875.457	-754.605	-710.575

## Sheet: XY- anion formation
Table S22. CCSD(T)-F12b electronic energies of the aug-cc-pVTZ optimized products of the XY- anion formation channels of the X- + AH3Y →P + Q reactions (A = C, Si; X, Y = F, Cl, Br, I) given in Eh (1 Eh can be converted to 627.51 kcal/mol).
	PC	PSi	Q
Basis	CH3	SiH3	F2-	Cl2-	Br2-	I2-	FCl-	FBr-	FI-	ClBr-	ClI-	BrI-
aug-cc-pVTZ(-PP)	-39.7735	-290.798	-199.48	-919.555	-831.511	-589.798	-559.522	-515.505	-394.658	-875.533	-754.68	-710.655
aug-cc-pVQZ(-PP)	-39.7767	-290.801	-199.498	-919.573	-831.523	-589.809	-559.541	-515.52	-394.673	-875.548	-754.695	-710.667
