# Supplementary material for: High-Level Systematic Ab Initio Comparison of Carbon- and Silicon-Centered SN2 Reactions
Source: J Phys Chem A. 2021 Oct 28;125(44):9645–57. doi: 10.1021/acs.jpca.1c07574 (PMC8591615; doi:10.1021/acs.jpca.1c07574)
Supplement: Supplementary file 4 — jp1c07574_si_004.xlsx [file jp1c07574_si_004.xlsx]

## Sheet: Title
High-Level Systematic ab Initio Comparison of Carbon- and Silicon-Centered SN2 Reactions
Attila Á. Dékány, Gyula Z. Kovács, and Gábor Czakó*
MTA-SZTE Lendület Computational Reaction Dynamics Research Group, Interdisciplinary Excellence Centre and Department of Physical Chemistry and Materials Science, Institute of Chemistry, University of Szeged, Rerrich Béla tér 1, Szeged H-6720, Hungary
* E-mail: gczako@chem.u-szeged.hu

## Sheet: SN2
Table S23. Harmonic vibrational wavenumbers of the products of the SN2 channels of the X- + AH3Y →P + Q reactions (A = C, Si; X, Y = F, Cl, Br, I) obtained at the CCSD(T)-F12b/aug-cc-pVTZ level of theory in cm-1.
PC				PSi
CH3F	CH3Cl	CH3Br	CH3I	SiH3F	SiH3Cl	SiH3Br	SiH3I
1076.34	748.61	624.11	549.45	735.23	552.44	431.44	365.06
1206.44	1038.28	971.33	898.77	735.67	666.96	634.67	596.26
1206.52	1038.41	971.52	899.11	882.12	667.13	634.77	596.43
1494.83	1390.76	1339.34	1287.25	976.71	959.89	941.66	917.7
1509.53	1496.19	1487.24	1479.11	976.79	965.1	961.3	956.34
1509.57	1496.26	1487.31	1479.11	1003.2	965.11	961.33	956.39
3049.62	3079.18	3086.74	3087.47	2280.71	2277.04	2274.28	2269.18
3141.11	3181.66	3197.85	3201.39	2284.59	2286.72	2286.43	2283.82
3141.11	3181.7	3197.91	3201.56	2285.25	2286.79	2286.54	2283.86

## Sheet: proton abstraction
Table S24. Harmonic vibrational wavenumbers of the products of the proton abstraction channels of the X- + AH3Y →P + Q reactions (A = C, Si; X, Y = F, Cl, Br, I) obtained at the CCSD(T)-F12b/aug-cc-pVTZ level of theory in cm-1.
PC				PSi				Q
CH2F-	CH2Cl-	CH2Br-	CH2I-	SiH2F-	SiH2Cl-	SiH2Br-	SiH2I-	HF	HCl	HBr	HI
734	468.94	403.34	375.28	672.86	367.44	284.06	240.17	4142.81	2994.03	2645.73	2319.63
1113.2	1030.31	997.05	943.87	757.83	692.32	656.63	619.85
1195.76	1061.46	1000.41	951.77	815.05	741.49	703.3	661.62
1409.24	1382.79	1370.33	1363.6	959.21	966.91	969.67	970.66
2795.27	2876.22	2876.77	2881.08	1858.72	1938.72	1954.33	1972.2
2855.53	2942.55	2945.15	2950.46	1874.42	1948.62	1962.67	1978.89

## Sheet: hydride substitution
Table S25. Harmonic vibrational wavenumbers of the products of the hydride substitution channels of the X- + AH3Y →P + Q reactions (A = C, Si; X, Y = F, Cl, Br, I) obtained at the CCSD(T)-F12b/aug-cc-pVTZ level of theory in cm-1.
PC										PSi
CH2F2	CH2Cl2	CH2Br2	CH2I2	CH2FCl	CH2FBr	CH2FI	CH2ClBr	CH2ClI	CH2BrI	SiH2F2	SiH2Cl2	SiH2Br2	SiH2I2	SiH2FCl	SiH2FBr	SiH2FI	SiH2ClBr	SiH2ClI	SiH2BrI
534.86	284.61	170.62	117.96	388.17	315.22	270.73	226.47	194.51	142.53	321.21	187.07	119.59	84.89	250.6	215.08	191.39	153.91	135.31	101.65
1120.58	728.8	594.55	500.1	776.53	661.14	583.39	626.24	551.52	535.34	720.4	532.69	404.24	332.82	568.5	449.51	383.67	433.59	369.49	356.59
1135.24	780.92	674.78	607.97	1021.14	950.09	870.01	765.31	758.37	650.78	742.11	594.32	474.7	404.67	650.95	617.7	580.15	569.49	545.77	451.44
1197.86	912.57	823.36	726.02	1098.34	1097.93	1085.56	863.49	801.52	769.42	877.01	604.8	557.68	503.67	740.86	735.09	734.49	578.44	562.18	528.84
1284.26	1186.57	1122.97	1064.24	1268.38	1257.43	1253.34	1158.6	1140.73	1096.33	911.3	718.94	692.86	667.81	893.71	888.76	880.68	707.02	699.05	682.36
1470.07	1297.7	1222.85	1140.37	1388.19	1347.13	1307.87	1258.08	1216.68	1181.37	992.59	884.81	849.51	804.51	934.52	921.45	906.41	867.41	846.74	827.95
1548.77	1479.43	1449.19	1421.04	1518.65	1507.1	1497.44	1465.09	1453.33	1435.05	999.51	967.47	953.59	938.77	983.5	976.51	969.52	959.98	952.06	945.97
3081.5	3124.32	3135.7	3131.95	3104.45	3109.74	3106.12	3130.52	3128.68	3133.24	2318.98	2301.68	2292.9	2278.69	2310.73	2302.18	2292.42	2298.02	2290.41	2285.77
3154.03	3200.86	3221.16	3218.73	3179.81	3192.24	3190.46	3212.72	3211.43	3219.87	2327.95	2314.41	2308.65	2296.05	2321.55	2316.05	2308.43	2312.47	2305.92	2302.39

## Sheet: XHY- complex formation
Table S26. Harmonic vibrational wavenumbers of the products of the XHY- complex formation channels of the X- + AH3Y →P + Q reactions (A = C, Si; X, Y = F, Cl, Br, I) obtained at the CCSD(T)-F12b/aug-cc-pVTZ level of theory in cm-1.
PC	PSi	Q
CH2	SiH2	FHF-	ClHCl-	BrHBr-	IHI-	FHCl-	FHBr-	FHI-	ClHBr-	ClHI-	BrHI-
1398.84	1020.62	640.17	339.63	203.96	142.93	253.69	199.63	162.24	163.35	126.72	105.09
2924.55	2072	1198.99	364.94	554.17	500.67	861.94	768.24	669.14	674.22	567.15	576.1
2998.14	2073.52	1339.96	830.96	707.85	589.07	861.94	768.39	669.37	674.22	567.25	576.12
		1339.96	830.98	707.92	589.07	3141.4	3337.34	3515.43	1746.74	2142.76	1499.42

## Sheet: XY formation
Table S27. Harmonic vibrational wavenumbers of the products of the XY formation channels of the X- + AH3Y →P + Q reactions (A = C, Si; X, Y = F, Cl, Br, I) obtained at the CCSD(T)-F12b/aug-cc-pVTZ level of theory in cm-1.
PC	PSi	Q
CH3-	SiH3-	F2	Cl2	Br2	I2	FCl	FBr	FI	ClBr	ClI	BrI
770.31	856.25	930.8	555.79	324.17	220.59	786.46	676.56	628.65	442.41	390.62	272.13
1420.47	959.05
1420.63	959.19
2902.32	1918.95
2996.06	1919.04
2996.1	1937.28

## Sheet: XY- anion formation
Table S28. Harmonic vibrational wavenumbers of the products of the XY- anion formation channels of the X- + AH3Y →P + Q reactions (A = C, Si; X, Y = F, Cl, Br, I) obtained at the CCSD(T)-F12b/aug-cc-pVTZ level of theory in cm-1.
PC	PSi	Q
CH3	SiH3	F2-	Cl2-	Br2-	I2-	FCl-	FBr-	FI-	ClBr-	ClI-	BrI-
508.03	771.83	452.06	261.23	161.86	114.75	364.71	318.29	306.45	214.06	191.67	138.65
1421.53	939.92
1421.61	939.94
3120.93	2227.49
3303.64	2260.61
3303.7	2260.64
