# Supplementary material for: High-Level Systematic Ab Initio Comparison of Carbon- and Silicon-Centered SN2 Reactions
Source: J Phys Chem A. 2021 Oct 28;125(44):9645–57. doi: 10.1021/acs.jpca.1c07574 (PMC8591615; doi:10.1021/acs.jpca.1c07574)
Supplement: Supplementary file 5 — jp1c07574_si_005.txt [file jp1c07574_si_005.txt]

High-Level Systematic ab Initio Comparison of Carbon- and Silicon-Centered SN2 Reactions
Attila Á. Dékány, Gyula Z. Kovács, and Gábor Czakó*
MTA-SZTE Lendület Computational Reaction Dynamics Research Group, Interdisciplinary Excellence Centre and Department of Physical Chemistry and Materials Science, Institute of Chemistry, University of Szeged, Rerrich Béla tér 1, Szeged H-6720, Hungary
* E-mail: gczako@chem.u-szeged.hu
6
F/F C-DITS
F     0.0000000000    -0.1433441444    -1.8597934043
H     0.0000000000     0.1971810829    -0.9122966550
C     0.0000000000     0.7943161778     0.7491896718
F     0.0000000000    -0.4840486140     1.3955079947
H    -0.9671933576     1.0815039338     0.3679308601
H     0.9671933576     1.0815039338     0.3679308601
6
Cl/Cl C-DITS
Cl     0.0000000000     0.0434479221    -1.9905220719
H      0.0000000000    -0.1368963608    -0.6917115839
C      0.0000000000    -1.3961765267     1.3570189525
Cl     0.0000000000     0.5205883494     1.5107634330
H      0.8761996444    -1.5324911957     0.6979245607
H     -0.8761996444    -1.5324911957     0.6979245607
6
Br/Br C-DITS
Br     0.0000000000    -0.0451149852    -1.9980001095
H      0.0000000000     0.2128994883    -0.5628982007
C      0.0000000000     1.7791224960     1.3570758686
Br     0.0000000000    -0.2703942795     1.7839768673
H     -0.8733124228     1.7991259819     0.6790297533
H      0.8733124228     1.7991259819     0.6790297533
6
I/I C-DITS
I     0.0000000000    -0.0392649402    -2.1576827258
H     0.0000000000     0.1688578617    -0.5131408214
C     0.0000000000     2.0013512494     1.3871712892
I     0.0000000000    -0.1826239396     2.0192552888
H    -0.8710845304     1.9596744805     0.7059398722
H     0.8710845304     1.9596744805     0.7059398722
6
F/F C-FSTS
C    -0.9683601890    -0.0029520361    -0.0000746280
F     0.4111054513     0.0042505277    -1.1716267681
F     0.4110331339     0.0042510145     1.1716893148
H    -1.4048821437     0.4720480764    -0.8842064400
H    -1.1470558211    -1.0688883707    -0.0002337650
H    -1.4049899624     0.4717744980     0.8841505742
6
Cl/Cl C-FSTS
C     -1.4981474203    -0.0021638648    -0.0000433380
Cl     0.3269472408     0.0018405120    -1.6517064817
Cl     0.3269265637     0.0018405014     1.6517257329
H     -1.7981930456     0.4874460724    -0.9104529179
H     -1.5502405445    -1.0783953496    -0.0001572313
H     -1.7982411393     0.4872597828     0.9104494433
6
Br/Br C-FSTS
C     -1.7727624072    -0.0020121965    -0.0000419311
Br     0.1706294538     0.0007581260    -1.7917923631
Br     0.1706207284     0.0007581079     1.7918006011
H     -2.0563985132     0.4916351050    -0.9130769397
H     -1.8147034957    -1.0793137251    -0.0001516456
H     -2.0564386068     0.4914579505     0.9130751947
6
I/I C-FSTS
C    -1.9868391570    -0.0018334195    -0.0000315089
I     0.1199507772     0.0004428108    -2.0094942593
I     0.1199467802     0.0004427959     2.0094981591
H    -2.2560883564     0.4953955463    -0.9152679092
H    -2.0163210307    -1.0803589905    -0.0000888496
H    -2.2561244182     0.4953082324     0.9152412158
6
F/F C-HMIN
F     0.0000000000    -0.1353236007    -2.1263469673
H     0.0000000000     0.0881893263    -0.3784387946
C     0.0000000000     0.5758202438     0.6165550787
F    -0.0000000000    -0.3602007716     1.6779858316
H     0.8909587456     1.1950638050     0.7411880145
H    -0.8909587456     1.1950638050     0.7411880145
6
F/F C-HTS
F     0.0000000000    -0.0849983422    -2.1900774300
H     0.0000000000    -0.5007449707    -0.2260965070
C     0.0000000000     0.3026913613     0.5060043793
F    -0.0000000000    -0.1763481176     1.8426533737
H     0.8924112744     0.9099055057     0.3724305745
H    -0.8924112744     0.9099055057     0.3724305745
6
F/F C-WMIN
F     0.0000000000     0.0000000000    -2.1327976222
C     0.0000000000     0.0000000000     0.4233126779
F    -0.0000000000     0.0000000000     1.8531110200
H     1.0252286342     0.0000000000     0.0757949248
H    -0.5126143171     0.8878740419     0.0757949248
H    -0.5126143171    -0.8878740419     0.0757949248
6
Cl/Cl C-WMIN
Cl     0.0000000000     0.0000000000    -2.5808424209
C      0.0000000000     0.0000000000     0.5562711604
Cl    -0.0000000000     0.0000000000     2.3740732262
H      1.0262897182     0.0000000000     0.2147003960
H     -0.5131448591     0.8887929676     0.2147003960
H     -0.5131448591    -0.8887929676     0.2147003960
6
Br/Br C-WMIN
Br     0.0000000000    -0.0000000000    -2.6770970460
C      0.0000000000    -0.0000000000     0.5993639404
Br    -0.0000000000     0.0000000000     2.5766643108
H      1.0308495483     0.0000000000     0.2731700236
H     -0.5154247742     0.8927418963     0.2731700236
H     -0.5154247742    -0.8927418963     0.2731700236
6
I/I C-WMIN
I     0.0000000000     0.0000000000    -2.8746364397
C     0.0000000000     0.0000000000     0.6330900804
I    -0.0000000000     0.0000000000     2.8073259381
H     1.0325100705     0.0000000000     0.3102106523
H    -0.5162550352     0.8941799507     0.3102106523
H    -0.5162550352    -0.8941799507     0.3102106523
6
F/F C-WTS
F     0.0000000000     0.0000000000    -1.8204838920
C     0.0000000000     0.0000000000     0.0000001569
F    -0.0000000000     0.0000000000     1.8204837946
H     1.0710275724     0.0000000000    -0.0000000117
H    -0.5355137862     0.9275370858    -0.0000000117
H    -0.5355137862    -0.9275370858    -0.0000000117
6
Cl/Cl C-WTS
Cl     0.0000000000     0.0000000000    -2.3054406099
C      0.0000000000     0.0000000000    -0.0000000993
Cl    -0.0000000000     0.0000000000     2.3054406453
H      1.0703605285     0.0000000000    -0.0000000210
H     -0.5351802643     0.9269594089    -0.0000000210
H     -0.5351802643    -0.9269594089    -0.0000000210
6
Br/Br C-WTS
Br     0.0000000000     0.0000000000    -2.4533820625
C      0.0000000000     0.0000000000     0.0000000464
Br    -0.0000000000     0.0000000000     2.4533820550
H      1.0712105584     0.0000000000     0.0000000137
H     -0.5356052792     0.9276955564     0.0000000137
H     -0.5356052792    -0.9276955564     0.0000000137
6
I/I C-WTS
I     0.0000000000     0.0000000000    -2.6611464131
C     0.0000000000     0.0000000000     0.0000000204
I    -0.0000000000     0.0000000000     2.6611464110
H     1.0723345588     0.0000000000     0.0000000068
H    -0.5361672794     0.9286689693     0.0000000068
H    -0.5361672794    -0.9286689693     0.0000000068
6
Cl/Cl C-FSMIN
Cl    -0.0000000004    -0.0000000012    -1.0484876599
Cl    -0.0000000004    -0.0000000001     2.2774550662
C     -0.0000000004    -0.0000000018    -2.8255093570
H      0.8890259728     0.5132793835    -3.1858338966
H      0.0000000000    -1.0265586767    -3.1858340832
H     -0.8890259385     0.5132793623    -3.1858340241
6
Br/Br C-FSMIN
C     -0.0000000000     0.0000000000    -3.2928011815
Br    -0.0000000000     0.0000000000    -1.3414104163
H      1.0291544057     0.0000000000    -3.6421539933
H     -0.5145772029    -0.8912738598    -3.6421539933
H     -0.5145772029     0.8912738598    -3.6421539933
Br     0.0000000000     0.0000000000     1.9742079368
6
I/I C-FSMIN
I    -0.0000000002     0.0000000003    -1.5373562414
I     0.0000000000    -0.0000000001     1.9851695276
C    -0.0000000003     0.0000000006    -3.7102659691
H     1.0301697129    -0.0000000000    -4.0564317959
H    -0.5150848570    -0.8921531402    -4.0564318221
H    -0.5150848369     0.8921531092    -4.0564318260
