# Supplementary material for: High-Level Systematic Ab Initio Comparison of Carbon- and Silicon-Centered SN2 Reactions
Source: J Phys Chem A. 2021 Oct 28;125(44):9645–57. doi: 10.1021/acs.jpca.1c07574 (PMC8591615; doi:10.1021/acs.jpca.1c07574)
Supplement: Supplementary file 6 — jp1c07574_si_006.txt [file jp1c07574_si_006.txt]

High-Level Systematic ab Initio Comparison of Carbon- and Silicon-Centered SN2 Reactions
Attila Á. Dékány, Gyula Z. Kovács, and Gábor Czakó*
MTA-SZTE Lendület Computational Reaction Dynamics Research Group, Interdisciplinary Excellence Centre and Department of Physical Chemistry and Materials Science, Institute of Chemistry, University of Szeged, Rerrich Béla tér 1, Szeged H-6720, Hungary
* E-mail: gczako@chem.u-szeged.hu
6
F/Cl C-XDITS
F      0.0000000000    -0.2893281437    -2.2687906184
H      0.0000000000     0.1808696008    -1.3994614921
C      0.0000000000     1.1229667336     0.1420552288
Cl     0.0000000000    -0.3062312274     1.2250715303
H     -0.9564402431     1.3310957170    -0.3098967245
H      0.9564402431     1.3310957170    -0.3098967245
6
F/Br C-XDITS
F      0.0000000000    -0.3800543110    -2.8070617181
H      0.0000000000     0.1584835716    -1.9796929376
C      0.0000000000     1.2629440721    -0.5458284269
Br     0.0000000000    -0.1374330672     0.7998128096
H     -0.9606432185     1.4251411724    -1.0056134472
H      0.9606432185     1.4251411724    -1.0056134472
6
F/I C-XDITS
F     0.0000000000    -0.4404981826    -3.1564998394
H     0.0000000000     0.1188964062    -2.3510416255
C     0.0000000000     1.3288399976    -0.9661899839
I     0.0000000000    -0.0839690230     0.6056425076
H    -0.9563616691     1.4605764205    -1.4466296964
H     0.9563616691     1.4605764205    -1.4466296964
6
Cl/Br C-XDITS
Cl     0.0000000000    -0.1163040691    -2.6019831774
H      0.0000000000     0.1644929122    -1.3233691954
C      0.0000000000     1.7714178963     0.5866363386
Br     0.0000000000    -0.2613442307     1.0853133096
H     -0.8735005001     1.7677035488    -0.0917601310
H      0.8735005001     1.7677035488    -0.0917601310
6
Cl/I C-XDITS
Cl     0.0000000000    -0.2302661799    -3.0661756492
H      0.0000000000     0.4960745826    -1.8536567260
C      0.0000000000     1.5812995291    -0.3990590527
I      0.0000000000    -0.1146381048     0.9242680199
H     -0.9322779405     1.5967316320    -0.9564083392
H      0.9322779405     1.5967316320    -0.9564083392
6
Br/I C-XDITS
Br     0.0000000000    -0.0666857503    -2.4997688973
H      0.0000000000     0.1383528716    -1.0596876291
C      0.0000000000     2.0006304873     0.8460826703
I      0.0000000000    -0.1794501669     1.4996582176
H     -0.8709457585     1.9508250667     0.1649952366
H      0.8709457585     1.9508250667     0.1649952366
6
F/Cl C-YDITS
Cl     0.0000000000     0.0231111065    -1.5196830007
H      0.0000000000     0.2061678835    -0.2153557651
C      0.0000000000     0.7892109446     1.8756920548
F      0.0000000000    -0.6756938791     1.5224552705
H     -0.8822050488     1.1561844209     1.3102124448
H      0.8822050488     1.1561844209     1.3102124448
6
F/Br C-YDITS
Br     0.0000000000    -0.0126571271    -0.9605704360
H      0.0000000000    -0.1649584578     0.4962019725
C      0.0000000000    -0.7797995720     2.5761306352
F      0.0000000000     0.6782804330     2.1706559326
H      0.8812980283    -1.1619982538     2.0201485521
H     -0.8812980283    -1.1619982538     2.0201485521
6
F/I C-YDITS
I     0.0000000000    -0.0090890336    -0.7193197414
H     0.0000000000    -0.1372187920     0.9417009352
C     0.0000000000    -0.7698279215     3.0320411899
F     0.0000000000     0.6786640936     2.5742726242
H     0.8800080736    -1.1684103397     2.4859942000
H    -0.8800080736    -1.1684103397     2.4859942000
6
Cl/Br C-YDITS
Br     0.0000000000     0.0151782141    -1.3542754116
H      0.0000000000    -0.1387128590     0.0977737183
C      0.0000000000    -1.3926742405     2.1388732178
Cl     0.0000000000     0.5294259501     2.2405357304
H      0.8757948464    -1.5453864732     1.4831006700
H     -0.8757948464    -1.5453864732     1.4831006700
6
Cl/I C-YDITS
I      0.0000000000    -0.0072780533    -1.0470591005
H      0.0000000000     0.1257078852     0.6105501065
C      0.0000000000     1.3883983711     2.6576352751
Cl     0.0000000000    -0.5362960069     2.7162860170
H     -0.8751966487     1.5547392504     2.0044400684
H      0.8751966487     1.5547392504     2.0044400684
6
Br/I C-YDITS
I      0.0000000000    -0.0248192120    -1.6497718760
H      0.0000000000     0.2243935936    -0.0072633093
C      0.0000000000     1.7818390646     1.9234208896
Br     0.0000000000    -0.2771312518     2.2997466228
H     -0.8728889936     1.8184332875     1.2456685705
H      0.8728889936     1.8184332875     1.2456685705
6
F/Cl C-FSTS-I
C      0.0000046634    -1.0995828880    -0.7915801518
Cl    -0.0000041880     0.1367095908     1.1707492556
F     -0.0000066756     0.6576611409    -1.5404425910
H     -0.0005588248    -1.8043528092     0.0316267351
H     -0.9097586432    -1.1486594615    -1.3721336258
H      0.9105350300    -1.1486073160    -1.3709193965
6
F/Br C-FSTS-I
C     -0.0000001815    -1.1179863065    -1.4102057695
Br     0.0000001286     0.0497531215     0.7531413410
F      0.0000004174     0.7151875215    -2.0311190328
H      0.0000419850    -1.8782177296    -0.6384271230
H     -0.9115166601    -1.1119890261    -1.9889170947
H      0.9114587788    -1.1119825073    -1.9890082275
6
F/I C-FSTS-I
C    -0.0000000104    -1.1241648784    -1.8293436078
I     0.0000000039     0.0236642499     0.5659757601
F     0.0000000216     0.7691919572    -2.3104298431
H     0.0000030312    -1.9284428548    -1.1037891890
H    -0.9127183280    -1.0766723551    -2.4039613995
H     0.9127145270    -1.0766709430    -2.4039672672
6
Cl/Br C-FSTS-II
C     -1.6040607049    -0.0020713910    -0.8052168459
Cl     0.3994767291     0.0017994682    -2.2694545571
Br     0.1324703518     0.0007677129     1.1593334110
H     -1.7959240125     0.5160725720    -1.7284172127
H     -1.6477803962    -1.0784070067    -0.8405349012
H     -1.9943041431     0.4628638300     0.0837397778
6
Cl/I C-FSTS-II
C     -1.6639061181    -0.0019047064    -1.3470343919
Cl     0.4524582550     0.0017728556    -2.6906415902
I      0.0754929778     0.0004452317     0.9120816842
H     -1.7890843639     0.5199783955    -2.2790857447
H     -1.6999830317    -1.0789055037    -1.3846542071
H     -2.1028256428     0.4632091825    -0.4808962251
6
Br/I C-FSTS-II
C     -1.8707918708    -0.0018810112    -0.5886995507
Br     0.1987837228     0.0007510289    -2.2786338929
I      0.1011519182     0.0004419684     1.5047283517
H     -2.0897853531     0.4962570764    -1.5165171947
H     -1.9071791758    -1.0798158187    -0.5927328550
H     -2.2040574212     0.4907897607     0.3082296749
6
F/Cl C-HMIN
F      0.0000000000    -0.2573274794    -2.5610131423
H      0.0000000000     0.2533501191    -0.9971236367
C      0.0000000000     0.8447522382    -0.0434418222
Cl    -0.0000000000    -0.2386946709     1.4129107277
H      0.8907256940     1.4631686770     0.0446734233
H     -0.8907256940     1.4631686770     0.0446734233
6
F/Br C-HMIN
F      0.0000000000    -0.3272805644    -3.1439603000
H      0.0000000000     0.3094763639    -1.6655574958
C      0.0000000000     0.9715267140    -0.7528413062
Br     0.0000000000    -0.1121872674     0.8989281904
H      0.8929176948     1.5879310794    -0.6828652390
H     -0.8929176948     1.5879310794    -0.6828652390
6
F/I C-HMIN
F     0.0000000000    -0.3929341822    -3.4500305073
H     0.0000000000     0.3562600872    -2.0756677117
C     0.0000000000     1.0645914852    -1.1865366758
I    -0.0000000000    -0.0714809701     0.6631782051
H     0.8933994778     1.6819185321    -1.1271429498
H    -0.8933994778     1.6819185321    -1.1271429498
6
Cl/I C-HMIN
Cl     0.0000000000    -0.1510555773    -3.9170572947
H      0.0000000000     0.1534036364    -1.5340839029
C      0.0000000000     0.9028349109    -0.7422233624
I     -0.0000000000    -0.0684658584     1.1890344511
H      0.8970955452     1.5107490306    -0.7750218369
H     -0.8970955452     1.5107490306    -0.7750218369
6
F/Cl C-HTS
F      0.0000000000    -0.1065531169    -2.7706056931
H      0.0000000000    -0.5855532389    -0.7987020302
C      0.0000000000     0.3117252017    -0.1918875606
Cl    -0.0000000000    -0.0824480327     1.5946244208
H      0.8931905739     0.8896562765    -0.3905643510
H     -0.8931905739     0.8896562765    -0.3905643510
6
F/Br C-HTS
F      0.0000000000    -0.1312373234    -3.4707407156
H      0.0000000000    -0.5472830316    -1.5254941095
C      0.0000000000     0.3637500501    -0.9393830685
Br     0.0000000000    -0.0402585368     1.0140480593
H      0.8968215590     0.9389171437    -1.1247835886
H     -0.8968215590     0.9389171437    -1.1247835886
6
F/I C-HTS
F     0.0000000000    -0.1370706432    -3.8985504366
H     0.0000000000    -0.5757357497    -1.9589324691
C     0.0000000000     0.3571268664    -1.4088890548
I    -0.0000000000    -0.0234136620     0.7580152174
H     0.8985206871     0.9257990379    -1.6039343760
H    -0.8985206871     0.9257990379    -1.6039343760
6
F/Cl C-XFSMIN
Cl    -0.0000000004     0.0000000015    -0.2793109431
F     -0.0000000014    -0.0000000028     2.2156468750
C      0.0000000002     0.0000000046    -2.0666545017
H      0.0000000000     1.0251100325    -2.4369023043
H      0.8877714052    -0.5125550539    -2.4369023278
H     -0.8877713656    -0.5125550324    -2.4369025047
6
F/Br C-XFSMIN
Br     0.0000000003     0.0000000006    -0.1206907282
F      0.0000000005    -0.0000000020     2.2292543387
C      0.0000000001     0.0000000027    -2.1025816361
H     -0.0000000000     1.0273747037    -2.4652565992
H      0.8897326148    -0.5136873614    -2.4652567163
H     -0.8897326476    -0.5136873806    -2.4652566096
6
F/I C-XFSMIN
C     -0.0000000000     0.0000000000    -2.2778675892
I     -0.0000000000     0.0000000000    -0.0577603268
H      1.0275487770     0.0000000000    -2.6422375301
H     -0.5137743885    -0.8898833445    -2.6422375301
H     -0.5137743885     0.8898833445    -2.6422375301
F      0.0000000000     0.0000000000     2.2464633304
6
Cl/Br C-XFSMIN
Br     0.0000000011    -0.0000000021    -0.6117065857
Cl    -0.0000000007     0.0000000010     2.4965286704
C      0.0000000023    -0.0000000040    -2.5652279040
H      1.0286938419     0.0000000000    -2.9170637529
H     -0.5143469073    -0.8908749934    -2.9170637962
H     -0.5143470242     0.8908751699    -2.9170635639
6
Cl/I C-XFSMIN
I     -0.0000017763     0.0000017924    -0.4144952466
Cl     0.0000038615    -0.0000031214     2.6146693427
C     -0.0000058364     0.0000053312    -2.5959802728
H      0.2483800791    -0.9988076505    -2.9485806752
H     -0.9889039854     0.2842191869    -2.9484392815
H      0.7406812783     0.7144090537    -2.9486137937
6
Br/I C-XFSMIN
C     -0.0000000000     0.0000000000    -3.1891322462
I     -0.0000000000     0.0000000000    -1.0113632630
H      1.0295753700     0.0000000000    -3.5385057217
H     -0.5147876850    -0.8916384255    -3.5385057217
H     -0.5147876850     0.8916384255    -3.5385057217
Br     0.0000000000     0.0000000000     2.2195626154
6
Cl/Br C-YFSMIN
Cl     0.0000000007     0.0000000000    -1.9678084490
Br    -0.0000000002     0.0000000001     1.5912290978
C      0.0000000012    -0.0000000000    -3.7444717091
H      1.0269159475     0.0000000000    -4.1027598034
H     -0.5134579887    -0.8893353263    -4.1027598044
H     -0.5134579846     0.8893353192    -4.1027598467
6
Cl/I C-YFSMIN
Cl     0.0000000003     0.0000000021    -2.6355460764
I     -0.0000000000    -0.0000000003     1.2674442319
C      0.0000000004     0.0000000032    -4.4118520996
H     -0.0000000000     1.0273379045    -4.7677263942
H      0.8897007837    -0.5136689828    -4.7677264779
H     -0.8897007927    -0.5136689895    -4.7677264897
6
Br/I C-YFSMIN
Br     0.0000000003    -0.0000000006    -1.9338120632
I     -0.0000000002    -0.0000000001     1.6858210471
C      0.0000000006    -0.0000000009    -3.8825084549
H      1.0297602013     0.0000000000    -4.2289772597
H     -0.5148800855    -0.8917984718    -4.2289774184
H     -0.5148801253     0.8917985352    -4.2289772504
6
F/Cl C-WPreMIN
Cl     0.0000000000     0.0000000000    -1.9298012533
C      0.0000000000     0.0000000000     1.2528440801
F     -0.0000000000     0.0000000000     2.6659037430
H      1.0259602986     0.0000000000     0.8999940203
H     -0.5129801493     0.8885076819     0.8999940203
H     -0.5129801493    -0.8885076819     0.8999940203
6
F/Br C-WPreMIN
Br     0.0000000000     0.0000000000    -1.2323660744
C      0.0000000000     0.0000000000     2.1375127937
F     -0.0000000000     0.0000000000     3.5477328119
H      1.0265127472     0.0000000000     1.7845159261
H     -0.5132563736     0.8889861164     1.7845159261
H     -0.5132563736    -0.8889861164     1.7845159261
6
F/I C-WPreMIN
I     0.0000000000     0.0000000000    -0.9285121087
C     0.0000000000     0.0000000000     2.7084145354
F    -0.0000000000     0.0000000000     4.1150965673
H     1.0271209163     0.0000000000     2.3553553480
H    -0.5135604582     0.8895128063     2.3553553480
H    -0.5135604582    -0.8895128063     2.3553553480
6
Cl/Br C-WPreMIN
Br     0.0000000000    -0.0000000000    -1.7709909420
C      0.0000000000    -0.0000000000     1.5495354216
Cl    -0.0000000000     0.0000000000     3.3635167388
H      1.0266648355     0.0000000000     1.2074235052
H     -0.5133324178     0.8891178287     1.2074235052
H     -0.5133324178    -0.8891178287     1.2074235052
6
Cl/I C-WPreMIN
I      0.0000000000     0.0000000000    -1.3764152291
C      0.0000000000     0.0000000000     2.2097471299
Cl    -0.0000000000     0.0000000000     4.0190566107
H      1.0270494043     0.0000000000     1.8670550554
H     -0.5135247021     0.8894508750     1.8670550554
H     -0.5135247021    -0.8894508750     1.8670550554
6
Br/I C-WPreMIN
I      0.0000000000     0.0000000000    -2.2196979018
C      0.0000000000     0.0000000000     1.3176073489
Br    -0.0000000000     0.0000000000     3.2898405715
H      1.0310759781     0.0000000000     0.9902862012
H     -0.5155379891     0.8929379903     0.9902862012
H     -0.5155379891    -0.8929379903     0.9902862012
6
F/Cl C-WPostMIN
F      0.0000000000     0.0000000000    -2.7380229381
C      0.0000000000     0.0000000000    -0.2470553360
Cl    -0.0000000000     0.0000000000     1.6000293449
H      1.0276541907     0.0000000000    -0.5755618797
H     -0.5138270954     0.8899746355    -0.5755618797
H     -0.5138270954    -0.8899746355    -0.5755618797
6
F/Br C-WPostMIN
F      0.0000000000     0.0000000000    -3.4252235914
C      0.0000000000     0.0000000000    -1.0130673110
Br    -0.0000000000     0.0000000000     1.0162583808
H      1.0354814840     0.0000000000    -1.3100581504
H     -0.5177407420     0.8967532703    -1.3100581504
H     -0.5177407420    -0.8967532703    -1.3100581504
6
F/I C-WPostMIN
F     0.0000000000     0.0000000000    -3.8416842035
C     0.0000000000     0.0000000000    -1.4985912381
I    -0.0000000000     0.0000000000     0.7591354716
H     1.0416398255     0.0000000000    -1.7702596762
H    -0.5208199127     0.9020865504    -1.7702596762
H    -0.5208199127    -0.9020865504    -1.7702596762
6
Cl/Br C-WPostMIN
Cl     0.0000000000     0.0000000000    -3.4574652972
C      0.0000000000     0.0000000000    -0.3670723247
Br    -0.0000000000     0.0000000000     1.6154104882
H      1.0307386122     0.0000000000    -0.6916207889
H     -0.5153693061     0.8926458228    -0.6916207889
H     -0.5153693061    -0.8926458228    -0.6916207889
6
Cl/I C-WPostMIN
Cl     0.0000000000    -0.0000000000    -4.0108388164
C      0.0000000000    -0.0000000000    -0.9446950935
I     -0.0000000000     0.0000000000     1.2400234079
H      1.0324018407     0.0000000000    -1.2641841301
H     -0.5162009204     0.8940862210    -1.2641841301
H     -0.5162009204    -0.8940862210    -1.2641841301
6
Br/I C-WPostMIN
Br     0.0000000000     0.0000000000    -3.3197507914
C      0.0000000000     0.0000000000    -0.0736160181
I     -0.0000000000     0.0000000000     2.1066020287
H      1.0324044584     0.0000000000    -0.3947337702
H     -0.5162022292     0.8940884879    -0.3947337702
H     -0.5162022292    -0.8940884879    -0.3947337702
6
F/Cl C-WTS
F      0.0000000000     0.0000000000    -2.5455295775
C      0.0000000000     0.0000000000    -0.5185603927
Cl    -0.0000000000     0.0000000000     1.5942025343
H      1.0641570875     0.0000000000    -0.6382115377
H     -0.5320785438     0.9215870714    -0.6382115377
H     -0.5320785438    -0.9215870714    -0.6382115377
6
F/Br C-WTS
F      0.0000000000     0.0000000000    -3.2953609537
C      0.0000000000     0.0000000000    -1.1894124621
Br    -0.0000000000     0.0000000000     1.0133746272
H      1.0599583093     0.0000000000    -1.3493057471
H     -0.5299791546     0.9179508228    -1.3493057471
H     -0.5299791546    -0.9179508228    -1.3493057471
6
F/I C-WTS
F     0.0000000000     0.0000000000    -3.7825650936
C     0.0000000000     0.0000000000    -1.5822523592
I    -0.0000000000     0.0000000000     0.7586499620
H     1.0537114448     0.0000000000    -1.7890111773
H    -0.5268557224     0.9125408794    -1.7890111773
H    -0.5268557224    -0.9125408794    -1.7890111773
6
Cl/Br C-WTS
Cl     0.0000000000     0.0000000000    -3.1874519215
C      0.0000000000     0.0000000000    -0.8393876251
Br    -0.0000000000     0.0000000000     1.5730286055
H      1.0705910718     0.0000000000    -0.8613806235
H     -0.5352955359     0.9271590652    -0.8613806235
H     -0.5352955359    -0.9271590652    -0.8613806235
6
Cl/I C-WTS
Cl     0.0000000000     0.0000000000    -3.7595009190
C      0.0000000000     0.0000000000    -1.3641089226
I     -0.0000000000     0.0000000000     1.2129755974
H      1.0705246037     0.0000000000    -1.4098904801
H     -0.5352623019     0.9271015022    -1.4098904801
H     -0.5352623019    -0.9271015022    -1.4098904801
6
Br/I C-WTS
Br     0.0000000000     0.0000000000    -3.0956682421
C      0.0000000000     0.0000000000    -0.5952351758
I     -0.0000000000     0.0000000000     2.0202449864
H      1.0715397851     0.0000000000    -0.6198626820
H     -0.5357698925     0.9279806750    -0.6198626820
H     -0.5357698925    -0.9279806750    -0.6198626820
