# Supplementary material for: High-Level Systematic Ab Initio Comparison of Carbon- and Silicon-Centered SN2 Reactions
Source: J Phys Chem A. 2021 Oct 28;125(44):9645–57. doi: 10.1021/acs.jpca.1c07574 (PMC8591615; doi:10.1021/acs.jpca.1c07574)
Supplement: Supplementary file 7 — jp1c07574_si_007.txt [file jp1c07574_si_007.txt]

High-Level Systematic ab Initio Comparison of Carbon- and Silicon-Centered SN2 Reactions
Attila Á. Dékány, Gyula Z. Kovács, and Gábor Czakó*
MTA-SZTE Lendület Computational Reaction Dynamics Research Group, Interdisciplinary Excellence Centre and Department of Physical Chemistry and Materials Science, Institute of Chemistry, University of Szeged, Rerrich Béla tér 1, Szeged H-6720, Hungary
* E-mail: gczako@chem.u-szeged.hu
6
F/F Si-DITS
F      0.0000000000    -0.2127032294    -2.5515851621
H      0.0000000000    -0.0050699626    -1.6054669663
Si     0.0000000000     0.6205359762     0.7289569380
F      0.0000000000    -0.8232578077     1.5222462751
H     -1.3258331733     1.1204299525     0.3476840334
H      1.3258331733     1.1204299525     0.3476840334
6
Cl/Cl Si-DITS
Cl     0.0000000000     0.2380277287    -2.3968539742
H      0.0000000000    -0.4113946116    -0.8730905239
Si     0.0000000000    -1.1383258233     0.8324881392
Cl     0.0000000000     0.7608391206     1.7490522348
H      1.2905140989    -1.5019323641     0.2310119139
H     -1.2905140989    -1.5019323641     0.2310119139
6
Br/Br Si-DITS
Br     0.0000000000     0.1601864507    -2.3253617841
H      0.0000000000    -0.7082174318    -0.6824835038
Si     0.0000000000    -1.5601361229     0.9292061978
Br     0.0000000000     0.4432938041     2.0012471489
H      1.2744501443    -1.8301895525     0.2424437772
H     -1.2744501443    -1.8301895525     0.2424437772
6
I/I Si-DITS
I      0.0000000000     0.1247029115    -2.3601390985
H      0.0000000000    -0.9406885765    -0.5781747429
Si     0.0000000000    -1.8797205586     0.9924416069
I      0.0000000000     0.3321909351     2.1411008123
H      1.2570449780    -2.1039183752     0.2513483084
H     -1.2570449780    -2.1039183752     0.2513483084
6
F/F Si-FSTS
F     -0.5866367856     0.0104991805    -1.1557941117
Si     0.6447817293    -0.0088215430     0.0000048619
F     -0.5866540672     0.0105035938     1.1557853491
H      1.0957856617    -1.4391689291    -0.0001403919
H      1.5264943398     0.6443625674     1.0837600246
H      1.5264145608     0.6447361948    -1.0835899406
6
Cl/Cl Si-FSTS
Cl    -0.5228499843     0.0043012051    -1.5433795148
Si     1.1263933472    -0.0044755909     0.0000016216
Cl    -0.5228541732     0.0043026969     1.5433782733
H      1.4998399780    -1.4407908977    -0.0001498874
H      1.9477164629     0.6312564723     1.0970984697
H      1.9476348830     0.6316121989    -1.0969500976
6
Br/Br Si-FSTS
Br    -0.3022622057     0.0017728590    -1.6815941672
Si     1.4899075530    -0.0035734028     0.0000007434
Br    -0.3022637360     0.0017734365     1.6815940212
H      1.8367519895    -1.4437935683    -0.0001737424
H      2.2858548176     0.6309212590     1.1060983655
H      2.2857530823     0.6313115086    -1.1059337652
6
I/I Si-FSTS
I     -0.2226718113     0.0010349146    -1.8855534957
Si     1.7563794293    -0.0024176614     0.0000004438
I     -0.2226725595     0.0010352620     1.8855535975
H      2.0707122023    -1.4480256821    -0.0001981109
H      2.5302975188     0.6271582712     1.1153705031
H      2.5301796793     0.6275867081    -1.1151975701
6
F/F Si-FSMIN
F     -0.6436629960     0.0000000000    -1.1188575537
Si     0.6304154181     0.0000000000    -0.0599871074
F     -0.5007674099     0.0000000000     1.2265153897
H      1.2017558923     1.2978289027     0.4637181939
H      1.6015062054     0.0000000000    -1.2851551501
H      1.2017558923    -1.2978289027     0.4637181939
6
Cl/Cl Si-FSMIN
Cl    -0.6468164651     0.0000000000    -1.4773038104
Si     1.1051317863     0.0000000000    -0.2845592453
Cl    -0.3735037902     0.0000000000     1.7288293458
H      1.5381621845     1.2913134427     0.2934038374
H      2.0184582864     0.0000000000    -1.5048644295
H      1.5381621845    -1.2913134427     0.2934038374
6
Br/Br Si-FSMIN
Br    -0.4249001936     0.0000000000    -1.7694986275
Si     1.5115878142     0.0000000000    -0.6290587853
Br    -0.1817491525     0.0000000000     2.0110267489
H      1.7448391894     1.2649761531     0.0769386936
H      2.4829090699     0.0000000000    -1.7726567753
H      1.7448391894    -1.2649761531     0.0769386936
6
I/I Si-FSMIN
I     -0.3107292159     0.0000000000    -2.1283688510
Si     1.7688282157     0.0000000000    -0.7937281890
I     -0.1329616549     0.0000000000     2.3191247324
H      1.8726525790     1.2488337559    -0.0298274942
H      2.8308229670     0.0000000000    -1.8409525675
H      1.8726525790    -1.2488337559    -0.0298274942
6
F/F Si-WMIN
F      0.0000000000     0.0000000000    -1.7338194163
Si     0.0000000000     0.0000000000     0.0000000000
F      0.0000000000     0.0000000000     1.7338194163
H      1.5017261575     0.0000000000     0.0000000000
H     -0.7508630788     1.3005330019     0.0000000000
H     -0.7508630788    -1.3005330019     0.0000000000
6
Cl/Cl Si-WMIN
Cl     0.0000000000     0.0000000000    -2.3284852881
Si     0.0000000000     0.0000000000     0.0000000000
Cl     0.0000000000     0.0000000000     2.3284852881
H      1.4716031545     0.0000000000     0.0000000000
H     -0.7358015773     1.2744457161     0.0000000000
H     -0.7358015773    -1.2744457161     0.0000000000
6
Br/Br Si-WMIN
Si     0.0002875071    -0.0003050333    -0.0000002139
H      1.1034527280     0.9686875234    -0.0000007980
Br    -0.0000573384     0.0000610848     2.5180836873
H      0.2879971916    -1.4401624280     0.0001890067
H     -1.3904955388     0.4704331327    -0.0001885846
Br    -0.0000557565     0.0000592729    -2.5180836074
6
I/I Si-WMIN
Si    -0.0014623732    -0.0005466008    -0.0002450485
H      0.9652457930    -1.1019288261    -0.0008906475
I      0.0001845575     0.0000698684     2.7798547016
H     -1.4384290915    -0.2882183108    -0.0000128203
H      0.4677730269     1.3874784771    -0.0001007706
I      0.0001820519     0.0000722958    -2.7797924936
