# Supplementary material for: High-Level Systematic Ab Initio Comparison of Carbon- and Silicon-Centered SN2 Reactions
Source: J Phys Chem A. 2021 Oct 28;125(44):9645–57. doi: 10.1021/acs.jpca.1c07574 (PMC8591615; doi:10.1021/acs.jpca.1c07574)
Supplement: Supplementary file 8 — jp1c07574_si_008.txt [file jp1c07574_si_008.txt]

High-Level Systematic ab Initio Comparison of Carbon- and Silicon-Centered SN2 Reactions
Attila Á. Dékány, Gyula Z. Kovács, and Gábor Czakó*
MTA-SZTE Lendület Computational Reaction Dynamics Research Group, Interdisciplinary Excellence Centre and Department of Physical Chemistry and Materials Science, Institute of Chemistry, University of Szeged, Rerrich Béla tér 1, Szeged H-6720, Hungary
* E-mail: gczako@chem.u-szeged.hu
6
F/Cl Si-XDITS
Cl     0.0000000000     0.0889662481    -2.1462095278
H      0.0000000000    -0.2711821606    -0.4069055551
Si     0.0000000000    -0.6396102883     1.3723702286
F      0.0000000000     0.9020094922     1.9176828174
H      1.2808001325    -1.0187859085     0.7555448378
H     -1.2808001325    -1.0187859085     0.7555448378
6
F/Br Si-XDITS
Br     0.0000000000     0.0359776624    -1.4923088940
H      0.0000000000    -0.3204807491     0.4873235186
Si     0.0000000000    -0.6378088839     2.2496245233
F      0.0000000000     0.9129067263     2.7588135649
H      1.2598237694    -0.9833533001     1.5652596088
H     -1.2598237694    -0.9833533001     1.5652596088
6
F/I Si-XDITS
I      0.0000000000    -0.0208436132    -1.1797373796
H      0.0000000000     0.3513179880     1.1212626852
Si     0.0000000000     0.6340182458     2.8647206402
F      0.0000000000    -0.9168583074     3.3615483106
H     -1.2366938006     0.9440957753     2.1150651284
H      1.2366938006     0.9440957753     2.1150651284
6
Cl/Br Si-XDITS
Br     0.0000000000     0.0907250809    -1.7506901985
H      0.0000000000    -0.5399970000     0.0181080629
Si     0.0000000000    -1.1511618607     1.7320290703
Cl     0.0000000000     0.8072184566     2.5123123109
H      1.2717025358    -1.4843997621     1.0690055775
H     -1.2717025358    -1.4843997621     1.0690055775
6
Cl/I Si-XDITS
I      0.0000000000     0.0499757776    -1.4048966886
H      0.0000000000    -0.6010325585     0.6285678262
Si     0.0000000000    -1.1534423340     2.3540531484
Cl     0.0000000000     0.8347384909     3.0531122270
H      1.2529561281    -1.4561235462     1.6363424857
H     -1.2529561281    -1.4561235462     1.6363424857
6
Br/I Si-XDITS
I      0.0000000000     0.0891298434    -1.9620930229
H      0.0000000000    -0.8127716255    -0.0563497797
Si     0.0000000000    -1.5896935260     1.5853076126
Br     0.0000000000     0.4737309919     2.5382227268
H      1.2570431417    -1.8341850969     0.8525762350
H     -1.2570431417    -1.8341850969     0.8525762350
6
F/Cl Si-YDITS
F      0.0000000000    -0.5380644207    -2.8007271688
H      0.0000000000    -0.0987064823    -1.9411276843
Si     0.0000000000     1.0498549373     0.1494674982
Cl     0.0000000000    -0.6254189686     1.4556523190
H     -1.3193522058     1.4927142336    -0.3170959596
H      1.3193522058     1.4927142336    -0.3170959596
6
F/Br Si-YDITS
F      0.0000000000    -0.8103727603    -3.2419680929
H      0.0000000000    -0.2304730081    -2.4721259934
Si     0.0000000000     1.2714768906    -0.6201139568
Br     0.0000000000    -0.2927057602     1.0490290856
H     -1.3184227253     1.6401710914    -1.1515757427
H      1.3184227253     1.6401710914    -1.1515757427
6
F/I Si-YDITS
F      0.0000000000    -1.0047168955    -3.5055749419
H      0.0000000000    -0.3493205011    -2.8024104451
Si     0.0000000000     1.3644820760    -1.1385115856
I      0.0000000000    -0.1757034142     0.8262226784
H     -1.3126123298     1.6943772976    -1.7121382599
H      1.3126123298     1.6943772976    -1.7121382599
6
Cl/Br Si-YDITS
Cl     0.0000000000     0.4120226227    -2.9009890633
H      0.0000000000    -0.4769021477    -1.5281842980
Si     0.0000000000    -1.4894214592     0.0354746118
Br     0.0000000000     0.3916536766     1.3091187186
H      1.2925913119    -1.7810079369    -0.6007604405
H     -1.2925913119    -1.7810079369    -0.6007604405
6
Cl/I Si-YDITS
Cl     0.0000000000     0.5580716308    -3.2025665389
H      0.0000000000    -0.4629205574    -1.9743000215
Si     0.0000000000    -1.6773489468    -0.5241258841
I      0.0000000000     0.2499269175     1.0449999778
H      1.2918289440    -1.9478386464    -1.1733015823
H     -1.2918289440    -1.9478386464    -1.1733015823
6
Br/I Si-YDITS
Br     0.0000000000     0.2221180254    -2.7052778062
H      0.0000000000    -0.7961062601    -1.1859600771
Si     0.0000000000    -1.8189087276     0.3401675918
I      0.0000000000     0.3018662873     1.6431591217
H      1.2736752451    -2.0681748031    -0.3579816609
H     -1.2736752451    -2.0681748031    -0.3579816609
6
F/Cl Si-FSTS
F     -0.9816791398     0.0050460719    -1.1878547824
Si     0.6439633093    -0.0049164306    -0.8000251367
Cl    -0.0925061886     0.0045747945     1.3643369446
H      0.9482782181    -1.4149602416    -1.1942400310
H      1.9703155986     0.3518448118    -0.1499133087
H      0.8950521313     0.9440834564    -1.9629759118
6
Cl/Br Si-FSTS
Cl    -0.7177324764     0.0035027015    -1.9772850240
Si     1.2180747711    -0.0038322767    -0.8239834752
Br    -0.1802467097     0.0019330385     1.2029065921
H      1.5581049473    -1.4360501671    -1.0069072173
H      2.2662416059     0.4891640689     0.1417706829
H      1.7692042441     0.7772258199    -1.9865952077
6
Cl/I Si-FSTS
Cl    -0.8110204836     0.0022875996    -2.3466570205
Si     1.2283250692    -0.0026084998    -1.3962959640
I     -0.0893360290     0.0010046182     1.0019964025
H      1.5310336509    -1.4095371511    -1.7596679424
H      2.3789622292     0.3169358910    -0.4791905918
H      1.6381617180     0.9583346189    -2.4707993968
6
Br/I Si-FSTS
Br    -0.3786470867     0.0014155421    -2.0887022104
Si     1.5912306511    -0.0028288131    -0.6239926439
I     -0.1666793678     0.0011179329     1.4694959407
H      1.9198083128    -1.4380996046    -0.7827178826
H      2.5180068507     0.4731073894     0.4567556321
H      2.2266888790     0.7908443867    -1.7239249758
6
F/Cl Si-FSPreMIN
Cl     0.0000000000     0.1213873126    -1.3409349989
Si     0.0000000000    -0.6594064313     0.7439042898
F      0.0000000000     0.9537914782     1.2400541417
H      1.2859428372    -0.9143449077     1.4884757892
H      0.0000000000    -2.0448541949     0.0869175588
H     -1.2859428372    -0.9143449077     1.4884757892
6
F/Br Si-FSPreMIN
F     -1.0172941464    -0.0011669496    -1.6921412059
Si     0.6296657222     0.0013188539    -1.4308439151
Br    -0.0258706901    -0.0006162134     0.9716519116
H      0.8223150114    -1.1949177378    -2.3289978833
H      2.0117806031    -0.0895332111    -0.8157698080
H      0.8463408597     1.3185476413    -2.1183699986
6
Cl/Br Si-FSPreMIN
Br     0.0000000000     0.2441568984    -1.1688594152
Si     0.0000000000    -1.2718877582     0.5768047040
Cl     0.0000000000     0.6164698555     2.1194067996
H      1.2917236884    -1.5882031379     1.2312069907
H      0.0000000000    -2.4223545290    -0.4212558414
H     -1.2917236884    -1.5882031379     1.2312069907
6
Cl/I Si-FSPreMIN
I      0.0000000000     0.1192286458    -0.9752009704
Si     0.0000000000    -1.2837945450     1.1963503326
Cl     0.0000000000     0.7503738946     2.4273948936
H      1.2872983737    -1.5599330025     1.8830524403
H      0.0000000000    -2.5131607443     0.3013403982
H     -1.2872983737    -1.5599330025     1.8830524403
6
Br/I Si-FSPreMIN
I     -0.2628564967     0.0000000000    -1.5086580790
Si     1.7049448440     0.0000000000     0.0056741572
Br    -0.2640715847     0.0000000000     2.3889312398
H      1.8670084557     1.2712408627     0.7213999247
H      2.7882526160     0.0000000000    -1.0337143361
H      1.8670084557    -1.2712408627     0.7213999247
6
F/Cl Si-FSPostMIN
F     -0.9881208040     0.0000000000    -1.2133049641
Si     0.6092999488     0.0000000000    -0.9449154292
Cl    -0.0526902969     0.0000000000     1.4992485152
H      1.2597321349     1.2707785327    -0.5529086085
H      0.9809947174     0.0000000000    -2.4296895132
H      1.2597321349    -1.2707785327    -0.5529086085
6
F/Br Si-FSPostMIN
F     -1.0120183838     0.0000000000    -1.9405780080
Si     0.5888982829     0.0000000000    -1.8342771377
Br    -0.0076671942     0.0000000000     1.1810112522
H      1.1614162548     1.2523054924    -1.3187687006
H      0.9510427779     0.0000000000    -3.2983809052
H      1.1614162548    -1.2523054924    -1.3187687006
6
F/I Si-FSPostMIN
F     -1.0098485132     0.0000000000    -2.6649178518
Si     0.5875397493     0.0000000000    -2.5554608987
I     -0.0043078980     0.0000000000     1.0270202606
H      1.0877206577     1.2381340193    -1.9429678843
H      1.0299646712     0.0000000000    -3.9854024039
H      1.0877206577    -1.2381340193    -1.9429678843
6
Cl/Br Si-FSPostMIN
Cl    -0.8309061975     0.0000000000    -2.1350694764
Si     1.1224414931     0.0000000000    -1.4277753674
Br    -0.0869165190     0.0000000000     1.5027432484
H      1.4757517323     1.2601532975    -0.7646550084
H      1.8888286966     0.0000000000    -2.7177615287
H      1.4757517323    -1.2601532975    -0.7646550084
6
Cl/I Si-FSPostMIN
Cl    -0.8560965543     0.0000000000    -2.8312720580
Si     1.1091077605     0.0000000000    -2.1784427531
I     -0.0437466003     0.0000000000     1.3235684929
H      1.4088369176     1.2417854731    -1.4564970896
H      1.8979093753     0.0000000000    -3.4447719642
H      1.4088369176    -1.2417854731    -1.4564970896
6
Br/I Si-FSPostMIN
Br    -0.4644688851     0.0000000000    -2.4576895737
Si     1.5205322453     0.0000000000    -1.4222434476
I     -0.0907364123     0.0000000000     1.8930113193
H      1.6907243919     1.2440896125    -0.6642657216
H      2.4948475395     0.0000000000    -2.5503826211
H      1.6907243919    -1.2440896125    -0.6642657216
6
F/Cl Si-WMIN
F      0.0000000000     0.0000000000    -2.3474048348
Si     0.0000000000     0.0000000000    -0.6626641766
Cl    -0.0000000000     0.0000000000     1.8260736369
H      1.4709087548     0.0000000000    -0.5065086086
H     -0.7354543774     1.2738443483    -0.5065086086
H     -0.7354543774    -1.2738443483    -0.5065086086
6
F/Br Si-WMIN
F      0.0000000000     0.0000000000    -3.1562467411
Si     0.0000000000     0.0000000000    -1.4919477269
Br    -0.0000000000     0.0000000000     1.3223840754
H      1.4550139743     0.0000000000    -1.2560376357
H     -0.7275069872     1.2600790646    -1.2560376357
H     -0.7275069872    -1.2600790646    -1.2560376357
6
F/I Si-WMIN
F      0.0000000000     0.0000000000    -3.8122415983
Si     0.0000000000     0.0000000000    -2.1674744212
I     -0.0000000000     0.0000000000     1.0944482638
H      1.4364839651     0.0000000000    -1.8487507914
H     -0.7182419825     1.2440316059    -1.8487507914
H     -0.7182419825    -1.2440316059    -1.8487507914
6
Cl/Br Si-WMIN
Cl     0.0000000000     0.0000000000    -3.1406739064
Si     0.0000000000     0.0000000000    -0.8785223110
Br    -0.0000000000     0.0000000000     1.7321853947
H      1.4667094266     0.0000000000    -0.7898920591
H     -0.7333547133     1.2702076234    -0.7898920591
H     -0.7333547133    -1.2702076234    -0.7898920591
6
Cl/I Si-WMIN
Cl     0.0000000000     0.0000000000    -3.8124649956
Si     0.0000000000     0.0000000000    -1.6278662213
I     -0.0000000000     0.0000000000     1.4587383398
H      1.4493340518     0.0000000000    -1.4018738751
H     -0.7246670259     1.2551601075    -1.4018738751
H     -0.7246670259    -1.2551601075    -1.4018738751
6
Br/I Si-WMIN
Br     0.0000000000     0.0000000000    -3.1766538614
Si     0.0000000000     0.0000000000    -0.7675700439
I     -0.0000000000     0.0000000000     2.1848697751
H      1.4590479135     0.0000000000    -0.6239902332
H     -0.7295239567     1.2635725584    -0.6239902332
H     -0.7295239567    -1.2635725584    -0.6239902332
