# Supplementary material for: High-Level Systematic Ab Initio Comparison of Carbon- and Silicon-Centered SN2 Reactions
Source: J Phys Chem A. 2021 Oct 28;125(44):9645–57. doi: 10.1021/acs.jpca.1c07574 (PMC8591615; doi:10.1021/acs.jpca.1c07574)
Supplement: Supplementary file 9 — jp1c07574_si_009.txt [file jp1c07574_si_009.txt]

High-Level Systematic ab Initio Comparison of Carbon- and Silicon-Centered SN2 Reactions
Attila Á. Dékány, Gyula Z. Kovács, and Gábor Czakó*
MTA-SZTE Lendület Computational Reaction Dynamics Research Group, Interdisciplinary Excellence Centre and Department of Physical Chemistry and Materials Science, Institute of Chemistry, University of Szeged, Rerrich Béla tér 1, Szeged H-6720, Hungary
* E-mail: gczako@chem.u-szeged.hu
5
CH2F2
F    -0.0000001103     0.2370484409    -1.0979080304
C    -0.0000000722    -0.5561369818    -0.0000030179
F    -0.0000004741     0.2370487406     1.0979086143
H    -0.9097049242    -1.1545060116     0.0000083404
H     0.9097167993    -1.1544885972     0.0000166157
5
CH2Cl2
Cl    -0.0000000682     0.1772588406    -1.4680901869
C     -0.0000001983    -0.8086881692    -0.0000038418
Cl    -0.0000001436     0.1772585374     1.4680909625
H     -0.8968945782    -1.4165356850     0.0000070787
H      0.8969043909    -1.4165208460     0.0000114194
5
CH2Br2
Br    -0.0000000025     0.0928384609    -1.6083371862
C     -0.0000000609    -0.9710085270    -0.0000727575
Br    -0.0000000069     0.0928362319     1.6083432939
H     -0.8985720755    -1.5741855224     0.0001911007
H      0.8985735426    -1.5741836604     0.0001917219
5
CH2I2
I     0.0000000006     0.0649056606    -1.7985800587
C     0.0000000187    -1.0873433994     0.0001879406
I     0.0000000017     0.0649203956     1.7985588570
H    -0.8965097493    -1.6943197543     0.0002150619
H     0.8965092369    -1.6943204738     0.0002147749
5
CH2FCl
F     -0.3372737745    -0.0000001230    -1.5200025800
C      0.6319097017    -0.0000001260    -0.5649262807
Cl    -0.1031093638    -0.0000001519     1.0435598392
H      1.2269306267    -0.9031972879    -0.6619362045
H      1.2269177553     0.9032064504    -0.6619281566
5
CH2FBr
F     -0.3697854331    -0.0000000316    -2.0204621252
C      0.6530243445    -0.0000000942    -1.1254195229
Br    -0.0415112855    -0.0000000392     0.6809519819
H      1.2395486167    -0.9052701786    -1.2440352916
H      1.2395424371     0.9052750019    -1.2440290514
5
CH2FI
F    -0.3936534029    -0.0000000649    -2.3721737283
C     0.6625048070    -0.0000000481    -1.5113950274
I    -0.0235711149    -0.0000000089     0.5243813357
H     1.2464763322    -0.9042947806    -1.6498734160
H     1.2464721709     0.9042976970    -1.6498716130
5
CH2ClBr
Cl    -0.0000000408     0.2091906337    -2.0492929093
C     -0.0000001268    -0.8750416748    -0.6587590056
Br    -0.0000000351     0.0760204283     1.0255934979
H     -0.8984888340    -1.4785874508    -0.6860974419
H      0.8984945603    -1.4785789295    -0.6860942810
5
CH2ClI
Cl    -0.0000000154     0.2328839304    -2.4563183734
C     -0.0000000480    -0.9084258586    -1.1107269053
I     -0.0000000080     0.0449443590     0.8097911698
H     -0.8972956824    -1.5124987893    -1.1618140166
H      0.8972977998    -1.5124956083    -1.1618125534
5
CH2BrI
Br    -0.0000000108     0.1057840855    -2.0579728209
C     -0.0000001039    -1.0239431495    -0.4934585073
I     -0.0000000078     0.0561683099     1.3506944936
H     -0.8978580034    -1.6281011781    -0.5175085743
H      0.8978610827    -1.6280968438    -0.5175079700
