# Supplementary material for: High-Level Systematic Ab Initio Comparison of Carbon- and Silicon-Centered SN2 Reactions
Source: J Phys Chem A. 2021 Oct 28;125(44):9645–57. doi: 10.1021/acs.jpca.1c07574 (PMC8591615; doi:10.1021/acs.jpca.1c07574)
Supplement: Supplementary file 10 — jp1c07574_si_010.txt [file jp1c07574_si_010.txt]

High-Level Systematic ab Initio Comparison of Carbon- and Silicon-Centered SN2 Reactions
Attila Á. Dékány, Gyula Z. Kovács, and Gábor Czakó*
MTA-SZTE Lendület Computational Reaction Dynamics Research Group, Interdisciplinary Excellence Centre and Department of Physical Chemistry and Materials Science, Institute of Chemistry, University of Szeged, Rerrich Béla tér 1, Szeged H-6720, Hungary
* E-mail: gczako@chem.u-szeged.hu
5
SiH2F2
F     -0.0000002120     0.4360269141    -1.2783994488
Si     0.0000000834    -0.4971026003    -0.0000010513
F     -0.0000005507     0.4360289771     1.2783986387
H     -1.2326561709    -1.2928909411     0.0000189713
H      1.2326682237    -1.2928722774     0.0000255913
5
SiH2Cl2
Cl     0.0000014166     0.3661917867    -1.6702897317
Si     0.0000003845    -0.8081338291    -0.0000000584
Cl     0.0000012966     0.3662023878     1.6702808424
H     -1.2229576732    -1.6214082597     0.0001542604
H      1.2228515263    -1.6215705014     0.0001600380
5
SiH2Br2
Br    -0.0000000124     0.2084199575    -1.8122849393
Si    -0.0000000280    -1.0518316555    -0.0000024833
Br    -0.0000000418     0.2084199356     1.8122853015
H     -1.2220429561    -1.8681492683     0.0000185117
H      1.2220480383    -1.8681414369     0.0000219680
5
SiH2I2
I     -0.0000000027     0.1516225849    -2.0168124479
Si    -0.0000000139    -1.2232018582    -0.0000002523
I     -0.0000000066     0.1516231365     2.0168119631
H     -1.2185904445    -2.0483789617     0.0000336229
H      1.2185920024    -2.0483765848     0.0000344378
5
SiH2FCl
F     -0.6474693459    -0.0000002481    -1.5816188166
Si     0.5667979529    -0.0000000294    -0.5608945980
Cl    -0.1785248330    -0.0000002030     1.3353920025
H      1.3449896164    -1.2277208643    -0.7651373506
H      1.3449726464     1.2277335011    -0.7651281065
5
SiH2FBr
F     -0.7053598147    -0.0000001178    -2.0922007393
Si     0.5799853218    -0.0000000292    -1.1612734475
Br    -0.0700465300    -0.0000000631     0.9415017500
H      1.3436019273    -1.2273381196    -1.4218833885
H      1.3435919506     1.2273461585    -1.4218747921
5
SiH2FI
F     -0.7400202791    -0.0000000223    -2.4807275852
Si     0.5806670500     0.0000000161    -1.5968793404
I     -0.0389698974    -0.0000000072     0.7548386350
H      1.3375652035    -1.2252394545    -1.8920191048
H      1.3375637466     1.2252403349    -1.8920174486
5
SiH2ClBr
Cl    -0.0000000355     0.4531177474    -2.2234284685
Si    -0.0000000457    -0.8965207780    -0.6895681807
Br    -0.0000000438     0.1571196464     1.2485590699
H     -1.2223305442    -1.7062750867    -0.7792089323
H      1.2223365375    -1.7062667447    -0.7792045540
5
SiH2ClI
Cl    -0.0000000060     0.5085137595    -2.6430693793
Si    -0.0000000042    -0.9311362347    -1.1891325113
I     -0.0000000048     0.0916130974     1.0226928098
H     -1.2207667783    -1.7377570878    -1.3309925226
H      1.2207677131    -1.7377557124    -1.3309915711
5
SiH2BrI
Br    -0.0000000150     0.2435352946    -2.2709807379
Si    -0.0000000393    -1.1245966390    -0.5347884403
I     -0.0000000192     0.1264190681     1.5576141529
H     -1.2202988499    -1.9434959881    -0.5900173510
H      1.2203035487    -1.9434890270    -0.5900146858
