# Supplementary material for: High-Level Systematic Ab Initio Comparison of Carbon- and Silicon-Centered SN2 Reactions
Source: J Phys Chem A. 2021 Oct 28;125(44):9645–57. doi: 10.1021/acs.jpca.1c07574 (PMC8591615; doi:10.1021/acs.jpca.1c07574)
Supplement: Supplementary file 11 — jp1c07574_si_011.txt [file jp1c07574_si_011.txt]

High-Level Systematic ab Initio Comparison of Carbon- and Silicon-Centered SN2 Reactions
Attila Á. Dékány, Gyula Z. Kovács, and Gábor Czakó*
MTA-SZTE Lendület Computational Reaction Dynamics Research Group, Interdisciplinary Excellence Centre and Department of Physical Chemistry and Materials Science, Institute of Chemistry, University of Szeged, Rerrich Béla tér 1, Szeged H-6720, Hungary
* E-mail: gczako@chem.u-szeged.hu
4
CH2F-
F    -0.0104047365     0.0000000005    -0.6495176266
C     0.1043606543     0.0000000011     0.8396555085
H    -0.5237427111     0.8742907497     1.1184670399
H    -0.5237426961    -0.8742907723     1.1184670176
4
CH2Cl-
Cl    -0.0034528030    -0.0000000003    -0.5540172879
C      0.1021163645    -0.0000000027     1.3696302443
H     -0.5477049221     0.8692473387     1.5829047434
H     -0.5477049520    -0.8692472972     1.5829047734
4
CH2Br-
Br    -0.0012273186    -0.0000000003    -0.3164435744
C      0.1022533793    -0.0000000109     1.7765160401
H     -0.5605976325     0.8678130774     1.9581389311
H     -0.5605977496    -0.8678129200     1.9581390291
4
CH2I-
I    -0.0006826439    -0.0000000001    -0.2287739636
C     0.1019029107     0.0000000032     2.0448970404
H    -0.5641827346     0.8676647314     2.2180849036
H    -0.5641827097    -0.8676647629     2.2180849139
