# Supplementary material for: High-Level Systematic Ab Initio Comparison of Carbon- and Silicon-Centered SN2 Reactions
Source: J Phys Chem A. 2021 Oct 28;125(44):9645–57. doi: 10.1021/acs.jpca.1c07574 (PMC8591615; doi:10.1021/acs.jpca.1c07574)
Supplement: Supplementary file 12 — jp1c07574_si_012.txt [file jp1c07574_si_012.txt]

High-Level Systematic ab Initio Comparison of Carbon- and Silicon-Centered SN2 Reactions
Attila Á. Dékány, Gyula Z. Kovács, and Gábor Czakó*
MTA-SZTE Lendület Computational Reaction Dynamics Research Group, Interdisciplinary Excellence Centre and Department of Physical Chemistry and Materials Science, Institute of Chemistry, University of Szeged, Rerrich Béla tér 1, Szeged H-6720, Hungary
* E-mail: gczako@chem.u-szeged.hu
4
SiH2F-
F     -0.0164420504     0.0000007679    -1.0469363355
Si     0.0793818275     0.0000006619     0.6423375848
H     -0.9510163658     1.1207309393     0.9176023967
H     -0.9509873402    -1.1207638566     0.9175724951
4
SiH2Cl-
Cl    -0.0041595421     0.0000000456    -1.0378402813
Si     0.0745432655     0.0000000443     1.2109424736
H     -0.9653943651     1.1134199624     1.3813472779
H     -0.9653918287    -1.1134227995     1.3813436047
4
SiH2Br-
Br    -0.0013996563     0.0000000012    -0.6696822346
Si     0.0736078955    -0.0000000348     1.7683310201
H     -0.9700357053     1.1116044841     1.9077665910
H     -0.9700365300    -1.1116036127     1.9077664842
4
SiH2I-
I     -0.0005915602     0.0000000002    -0.5158259584
Si     0.0725859101    -0.0000000026     2.1678163037
H     -0.9740358264     1.1097611784     2.2704202784
H     -0.9740358740    -1.1097611297     2.2704202255
