# Supplementary material for: High-Level Systematic Ab Initio Comparison of Carbon- and Silicon-Centered SN2 Reactions
Source: J Phys Chem A. 2021 Oct 28;125(44):9645–57. doi: 10.1021/acs.jpca.1c07574 (PMC8591615; doi:10.1021/acs.jpca.1c07574)
Supplement: Supplementary file 14 — jp1c07574_si_014.txt [file jp1c07574_si_014.txt]

High-Level Systematic ab Initio Comparison of Carbon- and Silicon-Centered SN2 Reactions
Attila Á. Dékány, Gyula Z. Kovács, and Gábor Czakó*
MTA-SZTE Lendület Computational Reaction Dynamics Research Group, Interdisciplinary Excellence Centre and Department of Physical Chemistry and Materials Science, Institute of Chemistry, University of Szeged, Rerrich Béla tér 1, Szeged H-6720, Hungary
* E-mail: gczako@chem.u-szeged.hu
5
CH3F
F    -0.0000000000     0.0000000000    -0.6423833666
C    -0.0000000000     0.0000000000     0.7413288803
H     1.0310571604     0.0000000000     1.0913866893
H    -0.5155285802     0.8929216937     1.0913866893
H    -0.5155285802    -0.8929216937     1.0913866893
5
CH3Cl
Cl    -0.0000000000     0.0000000000    -0.5511045616
C     -0.0000000000     0.0000000000     1.2306755862
H      1.0297873562     0.0000000000     1.5730650494
H     -0.5148936781     0.8918220109     1.5730650494
H     -0.5148936781    -0.8918220109     1.5730650494
5
CH3Br
Br    -0.0000000000     0.0000000000    -0.3179588118
C     -0.0000000000     0.0000000000     1.6234531363
H      1.0327577588     0.0000000000     1.9534513567
H     -0.5163788794     0.8943944551     1.9534513567
H     -0.5163788794    -0.8943944551     1.9534513567
5
CH3I
I    -0.0000000000     0.0000000000    -0.2339580739
C    -0.0000000000     0.0000000000     1.9089982128
H     1.0335843776     0.0000000000     2.2361005017
H    -0.5167921888     0.8951103280     2.2361005017
H    -0.5167921888    -0.8951103280     2.2361005017
