# Supplementary material for: High-Level Systematic Ab Initio Comparison of Carbon- and Silicon-Centered SN2 Reactions
Source: J Phys Chem A. 2021 Oct 28;125(44):9645–57. doi: 10.1021/acs.jpca.1c07574 (PMC8591615; doi:10.1021/acs.jpca.1c07574)
Supplement: Supplementary file 15 — jp1c07574_si_015.txt [file jp1c07574_si_015.txt]

High-Level Systematic ab Initio Comparison of Carbon- and Silicon-Centered SN2 Reactions
Attila Á. Dékány, Gyula Z. Kovács, and Gábor Czakó*
MTA-SZTE Lendület Computational Reaction Dynamics Research Group, Interdisciplinary Excellence Centre and Department of Physical Chemistry and Materials Science, Institute of Chemistry, University of Szeged, Rerrich Béla tér 1, Szeged H-6720, Hungary
* E-mail: gczako@chem.u-szeged.hu
5
SiH3F
F     -0.0000000000     0.0000000000    -1.0198591485
Si    -0.0000000000     0.0000000000     0.5777615184
H      1.4002097924     0.0000000000     1.0413893623
H     -0.7001048962     1.2126172508     1.0413893623
H     -0.7001048962    -1.2126172508     1.0413893623
5
SiH3Cl
Cl    -0.0000000000     0.0000000000    -0.9826010807
Si    -0.0000000000     0.0000000000     1.0745494430
H      1.3987918805     0.0000000000     1.5400710802
H     -0.6993959403     1.2113893031     1.5400710802
H     -0.6993959403    -1.2113893031     1.5400710802
5
SiH3Br
Br    -0.0000000000     0.0000000000    -0.6351730271
Si    -0.0000000000     0.0000000000     1.5863835488
H      1.3995631040     0.0000000000     2.0498873586
H     -0.6997815520     1.2120572022     2.0498873586
H     -0.6997815520    -1.2120572022     2.0498873586
5
SiH3I
I     -0.0000000000     0.0000000000    -0.4914913422
Si    -0.0000000000     0.0000000000     1.9598755679
H      1.3999487625     0.0000000000     2.4236958926
H     -0.6999743812     1.2123911923     2.4236958926
H     -0.6999743812    -1.2123911923     2.4236958926
