# Supplementary material for: High-Level Systematic Ab Initio Comparison of Carbon- and Silicon-Centered SN2 Reactions
Source: J Phys Chem A. 2021 Oct 28;125(44):9645–57. doi: 10.1021/acs.jpca.1c07574 (PMC8591615; doi:10.1021/acs.jpca.1c07574)
Supplement: Supplementary file 18 — jp1c07574_si_018.txt [file jp1c07574_si_018.txt]

High-Level Systematic ab Initio Comparison of Carbon- and Silicon-Centered SN2 Reactions
Attila Á. Dékány, Gyula Z. Kovács, and Gábor Czakó*
MTA-SZTE Lendület Computational Reaction Dynamics Research Group, Interdisciplinary Excellence Centre and Department of Physical Chemistry and Materials Science, Institute of Chemistry, University of Szeged, Rerrich Béla tér 1, Szeged H-6720, Hungary
* E-mail: gczako@chem.u-szeged.hu
3
FHF-
F     0.0000000000     0.0000000000    -1.1390808161
H     0.0000000000     0.0000000000    -0.0000000001
F     0.0000000000     0.0000000000     1.1390808161
3
ClHCl-
Cl     0.0000000000     0.0000000000    -1.5600010180
H      0.0000000000     0.0000000000    -0.0000012923
Cl     0.0000000000     0.0000000000     1.5600010548
3
BrHBr-
Br     0.0000000000     0.0000000000    -1.7072725824
H      0.0000000000     0.0000000000    -0.0000005272
Br     0.0000000000     0.0000000000     1.7072725891
3
IHI-
I     0.0000000000     0.0000000000    -1.9196873566
H     0.0000000000     0.0000000000    -0.0000009661
I     0.0000000000     0.0000000000     1.9196873643
3
FHCl-
F      0.0000000000     0.0000000000    -1.8616620262
H      0.0000000000     0.0000000000    -0.8948789962
Cl     0.0000000000     0.0000000000     1.0230612292
3
FHBr-
F      0.0000000000     0.0000000000    -2.4693787430
H      0.0000000000     0.0000000000    -1.5126925456
Br     0.0000000000     0.0000000000     0.6062144053
3
FHI-
F     0.0000000000     0.0000000000    -2.8982246561
H     0.0000000000     0.0000000000    -1.9506730371
I     0.0000000000     0.0000000000     0.4493725356
3
ClHBr-
Cl     0.0000000000     0.0000000000    -2.3329678621
H      0.0000000000     0.0000000000    -0.9539582840
Br     0.0000000000     0.0000000000     1.0471596206
3
ClHI-
Cl     0.0000000000     0.0000000000    -2.8683331661
H      0.0000000000     0.0000000000    -1.5248774807
I      0.0000000000     0.0000000000     0.8134248089
3
BrHI-
Br     0.0000000000     0.0000000000    -2.2885869504
H      0.0000000000     0.0000000000    -0.7589717987
I      0.0000000000     0.0000000000     1.4470010710
