# Supplementary material for: High-Level Systematic Ab Initio Comparison of Carbon- and Silicon-Centered SN2 Reactions
Source: J Phys Chem A. 2021 Oct 28;125(44):9645–57. doi: 10.1021/acs.jpca.1c07574 (PMC8591615; doi:10.1021/acs.jpca.1c07574)
Supplement: Supplementary file 21 — jp1c07574_si_021.txt [file jp1c07574_si_021.txt]

High-Level Systematic ab Initio Comparison of Carbon- and Silicon-Centered SN2 Reactions
Attila Á. Dékány, Gyula Z. Kovács, and Gábor Czakó*
MTA-SZTE Lendület Computational Reaction Dynamics Research Group, Interdisciplinary Excellence Centre and Department of Physical Chemistry and Materials Science, Institute of Chemistry, University of Szeged, Rerrich Béla tér 1, Szeged H-6720, Hungary
* E-mail: gczako@chem.u-szeged.hu
2
F2-
F     0.0000000000     0.0000000000    -0.9597189859
F     0.0000000000     0.0000000000     0.9597189859
2
Cl2-
Cl     0.0000000000     0.0000000000    -1.2884322085
Cl     0.0000000000     0.0000000000     1.2884322085
2
Br2-
Br     0.0000000000     0.0000000000    -1.4131093240
Br     0.0000000000     0.0000000000     1.4131093240
2
I2-
I     0.0000000000     0.0000000000    -1.6018216110
I     0.0000000000     0.0000000000     1.6018216110
2
FCl-
F      0.0000000000     0.0000000000    -1.4081625277
Cl     0.0000000000     0.0000000000     0.7546001521
2
FBr-
F      0.0000000000     0.0000000000    -1.8085460991
Br     0.0000000000     0.0000000000     0.4300096070
2
FI-
F     0.0000000000     0.0000000000    -2.0067635199
I     0.0000000000     0.0000000000     0.3004230086
2
ClBr-
Cl     0.0000000000     0.0000000000    -1.8682199742
Br     0.0000000000     0.0000000000     0.8289197380
2
ClI-
Cl     0.0000000000     0.0000000000    -2.2307973580
I      0.0000000000     0.0000000000     0.6232079859
2
BrI-
Br     0.0000000000     0.0000000000    -1.8411588754
I      0.0000000000     0.0000000000     1.1592568857
