# Supplementary material for: High-Level Systematic Ab Initio Comparison of Carbon- and Silicon-Centered SN2 Reactions
Source: J Phys Chem A. 2021 Oct 28;125(44):9645–57. doi: 10.1021/acs.jpca.1c07574 (PMC8591615; doi:10.1021/acs.jpca.1c07574)
Supplement: Supplementary file 24 — jp1c07574_si_024.txt [file jp1c07574_si_024.txt]

High-Level Systematic ab Initio Comparison of Carbon- and Silicon-Centered SN2 Reactions
Attila Á. Dékány, Gyula Z. Kovács, and Gábor Czakó*
MTA-SZTE Lendület Computational Reaction Dynamics Research Group, Interdisciplinary Excellence Centre and Department of Physical Chemistry and Materials Science, Institute of Chemistry, University of Szeged, Rerrich Béla tér 1, Szeged H-6720, Hungary
* E-mail: gczako@chem.u-szeged.hu
2
F2
F     0.0000000000     0.0000000000    -0.7049699993
F     0.0000000000     0.0000000000     0.7049699993
2
Cl2
Cl     0.0000000000     0.0000000000    -0.9976228002
Cl     0.0000000000     0.0000000000     0.9976228002
2
Br2
Br     0.0000000000     0.0000000000    -1.1461362296
Br     0.0000000000     0.0000000000     1.1461362296
2
I2
I     0.0000000000     0.0000000000    -1.3405082685
I     0.0000000000     0.0000000000     1.3405082685
2
FCl
F      0.0000000000     0.0000000000    -1.0614675385
Cl     0.0000000000     0.0000000000     0.5688147143
2
FBr
F      0.0000000000     0.0000000000    -1.4228684668
Br     0.0000000000     0.0000000000     0.3383088274
2
FI
F     0.0000000000     0.0000000000    -1.6634502005
I     0.0000000000     0.0000000000     0.2490272067
2
ClBr
Cl     0.0000000000     0.0000000000    -1.4856244349
Br     0.0000000000     0.0000000000     0.6591640355
2
ClI
Cl     0.0000000000     0.0000000000    -1.8201246149
I      0.0000000000     0.0000000000     0.5084801590
2
BrI
Br     0.0000000000     0.0000000000    -1.5226114789
I      0.0000000000     0.0000000000     0.9586885003
